# Supplementary material for: Rumen microbiota-associated stress alleviation by creatine pyruvate in newly received cattle: a multi-omics study
Source: Microbiome. 2026 Mar 5;14:114. doi: 10.1186/s40168-026-02365-1 (PMC13069763; doi:10.1186/s40168-026-02365-1)
Supplement: Supplementary file 3 — Supplementary Material 2: Supplementary Table S1–S16. [file 40168_2026_2365_MOESM2_ESM.xlsx]

## Sheet: Table S1
Table S1 Experiment 1 composition and nutrient levels of experimental diet (air-dry basis, %)
Ingredients	Content	Nutrient levels	Content
Wheat straw	7.46	Dry matter	87.1
Corn silage	59.77	Crude protein	11.22
Bean dregs	23.41	Crude fat	3.77
Concentrate1	9.37	Neutral detergent fiber	39
Total	100	Acid detergent fiber	17.84
		Ash	6.14
1The concentrate (product no. Q/JJZZ 001-2016) purchased from Gail (Henan, China), including crude protein ≥ 19%, ash ≤ 15%, total phosphorus ≥ 0.3%, water ≤ 14%, crude fiber ≤ 15%, calcium 0.3-2%, sodium chloride 0.2-2.5%, and lysine ≥ 0.4%.

## Sheet: Table S2
Table S2 Experiment 2 composition and nutrient levels of experimental diet (air-dry basis, %)
Ingredients	Content	Nutrient levels	Content
Wheat Straw	50.71	Dry matter	90
Corn	20	Crude protein	15
wheat bran	3.49	Crude fat	3.2
Soybean meal	19.8	Neutral detergent fiber	35
Calcium bicarbonate	0.5	Acid detergent fiber	20
Calcium hydrophosphate	0.5	Ash	7
Premixa	4
Limestone	0.5
Salt	0.5
Tatol	100

## Sheet: Table S3
Table S3 Composition of mixed culture medium in vitro rumen fermentation
	Composition
A	13.2 g CaCl2·2H2O + 10.0 g MnCl2·4H2O + 1.0 g CoCl2·6H2O + 8.0 g FeCl3·6H2O dissolved in distilled water and made up to 1000 mL
B	4.0 g NH4HCO3 + 35 g NaHCO3 dissolved in distilled water and made up to 1000 mL
C	9.45 g Na2HPO4·12H2O + 6.2 g anhydrous KH2PO4 + 0.6 g MgSO4·7H2O dissolved in distilled water and made up to 1000 mL
D	100 mg of resazurin dissolved in 1000 mL of water.
E	4.0 mL of 1 mol/L NaOH + 625 mg Na2S·9H2O + 625 mg cysteine hydrochloride + 95 mL distilled water

## Sheet: Table S4
Table S4 Establishment of the standard curve for energy metabolomics in vitro rumen fermentation
compound	x1	x2	x3	x4	x5	x6	1XSTD中代谢物浓度
x_coordinate	0.001	0.005	0.02	0.05	0.1	0.5	（μg/ml)
2-phosphoglycerate	595539	1.07051e+06	2.07939e+06	3.9739e+06	6.96308e+06	3.67575e+07	4
3-phosphoglycerate	242727	559625	1.069e+06	2.18944e+06	4.02484e+06	1.8819e+07	4
6-phosphogluconate	114849	255781	661145	1.30778e+06	2.39699e+06	1.13765e+07	2
Acetyl-CoA	1963.69	4970.25	34302.3	136174	273372	1.29132e+06	20
ADP	6337.5	108134	754159	1.96283e+06	4.07567e+06	1.94921e+07	2
ADPglucose	74821.9	316192	1.35838e+06	2.98283e+06	4.93778e+06	2.54727e+07	20
AMP	79419.9	178073	573617	1.05961e+06	1.90356e+06	8.75149e+06	2
ATP	11504.8	62386.8	335670	1.14679e+06	1.98437e+06	1.09449e+07	20
Citrate	819665	961324	1.36159e+06	2.06621e+06	3.65501e+06	1.47562e+07	0.2
Cis-Aconitate	44140.7	50022.9	87527.8	170249	330659	1.39702e+06	0.2
cAMP	169875	564588	1.259e+06	2.71107e+06	5.09314e+06	2.6881e+07	2
D-Fructose 6-phosphate	347550	767434	1.70651e+06	3.46442e+06	6.36966e+06	3.14629e+07	0.2
Dihydroxyacetone phosphate	87373.1	175299	325823	801723	1.38993e+06	6.79754e+06	2
D-Fructose 1,6-bisphosphate	53438.7	263221	657218	1.35205e+06	2.88912e+06	1.49345e+07	0.2
Fumarate	48478.4	69549.3	125715	252818	445565	2.17474e+06	2
FMN	31564.8	116103	342255	696989	1.32139e+06	6.49222e+06	2
D-Glucose 1-phosphate	119993	260433	532801	1.04302e+06	2.09287e+06	9.53059e+06	0.2
D-Glucose 6-phosphate	7638.4	8303.86	10166.3	16378.5	26624	103289	2
Glyceraldehyde 3-phosphate	87373.1	158677	427604	734626	1.35534e+06	6.79754e+06	0.4
GDP	16407.8	149517	701615	1.57274e+06	3.16916e+06	1.4777e+07	2
L-Glutamate	1.85756e+06	2.14716e+06	2.58907e+06	3.91422e+06	5.87836e+06	2.09195e+07	4
GTP	9940.51	95076.2	535401	1.26001e+06	2.79267e+06	1.61679e+07	2
Isocitrate	6.01973e+06	7.47096e+06	1.14205e+07	1.56169e+07	2.67623e+07	1.02e+08	2
alpha-Ketoglutarate	165754	285675	446830	788168	1.39485e+06	6.68623e+06	2
L-Lactate	30995.2	37027.2	57439.3	93571.9	155535	595935	2
L-Malate	78289.4	97372	153697	257402	473311	2.14193e+06	4
NAD	78311.7	368405	1.92347e+06	4.63364e+06	8.93246e+06	4.41158e+07	10
NADH	2982.5	11928.7	53853.1	124010	241660	1.13893e+06	20
NADP	14663.2	83523.3	431141	872549	1.81891e+06	8.03025e+06	2
NADPH	3480.08	4971.08	21623.4	67148.6	140687	706695	2
Oxaloacetate	10600.7	13937.2	22550.4	36781.5	57078.1	251705	2
Pyruvate	50100.2	58994.1	86298.6	132406	202549	801019	20
Phosphoenolpyruvate	935242	1.53498e+06	2.7333e+06	4.50329e+06	8.86892e+06	4.30081e+07	20
D-Ribose 5-phosphate	100814	212379	539681	997664	1.89285e+06	8.55515e+06	2
Ribulose-1, 5 bisphosphate	97931.6	450477	1.19682e+06	2.87271e+06	4.59998e+06	2.45745e+07	2
Succinate	486191	584412	848126	1.40509e+06	2.42722e+06	9.84016e+06	0.2
Succinyl-CoA	28589.7	316501	2.13225e+06	7.43556e+06	1.80418e+07	8.53341e+07	2
Trans-Aconitate	178713	202860	255478	368102	533173	2.03467e+06	0.4
Thiamine pyrophosphate	105908	150614	224788	421610	703083	3.01107e+06	2
UDPglucose	23364.8	107894	320844	618332	1.27452e+06	6.41884e+06	2

## Sheet: Table S5
Table S5 Summary of sequence data generated from rumen samples of 16 newly received cattle
Samples	Raw reads	Clean reads	Optimized reads	Contigs	N50(bp)	ORFs
A16Con_1	89851572	87347916	70335446	902462	790	1217259
A16Con_2	80066226	77947572	63716684	1000162	704	1302705
A16Con_3	75094734	72876894	58389718	894685	745	1186914
A16Con_4	82882468	81228910	65986390	953910	732	1253071
A16Con_5	76458934	74720644	61046206	813352	721	1079205
A16Con_6	87235908	85516602	70061234	924885	767	1238879
A16Tre_1	81746540	80215908	66754824	766287	794	1044218
A16Tre_2	69421270	67283360	53738588	722765	797	976993
A16Tre_3	74642534	72380378	58412836	730310	890	1013847
A16Tre_4	89763744	86320592	59379646	803022	792	1081607
A16Tre_5	83130350	80615504	61913896	771844	819	1040546
A16Tre_6	72906580	70434770	56587366	654227	809	899161
Total	963200860	936889050	746322834	9937911	9360	13334405
Mean	8.02667e+07	7.80741e+07	6.21936e+07	828159	780	1.1112e+06
SEM	1.93175e+06	1.89874e+06	1.52428e+06	30586	14.6023	36297.6

## Sheet: Table S6
Table S6_1 The abundacne of Bacteria of newly received cattle														Table S6_2 Bacteria with significant differences at the species level
#Taxonomy	A16Con_1	A16Con_2	A16Con_3	A16Con_4	A16Con_5	A16Con_6	A16Tre_1	A16Tre_2	A16Tre_3	A16Tre_4	A16Tre_5	A16Tre_6		Species	A16Con_mean	A16Tre_mean	PValue
d__Bacteria;k__unclassified_d__Bacteria;p__Bacteroidetes;c__Bacteroidia;o__Bacteroidales;f__unclassified_o__Bacteroidales;g__unclassified_o__Bacteroidales;s__Bacteroidales_bacterium	0.0785684	0.0570568	0.0479049	0.0557061	0.0565349	0.0379964	0.0469247	0.0346996	0.0724266	0.046229	0.0676024	0.0619918		Prevotella_sp._ne3005	0.0236389	0.0339161	0.004329
d__Bacteria;k__unclassified_d__Bacteria;p__Firmicutes;c__Clostridia;o__Clostridiales;f__unclassified_o__Clostridiales;g__unclassified_o__Clostridiales;s__Clostridiales_bacterium	0.0459733	0.0517051	0.0775502	0.0618226	0.0703391	0.0442365	0.0941461	0.0623834	0.0491809	0.0478611	0.0344141	0.0500356		unclassified_Prevotella	0.0176476	0.0247128	0.0021645
d__Bacteria;k__unclassified_d__Bacteria;p__Bacteroidetes;c__Bacteroidia;o__Bacteroidales;f__Prevotellaceae;g__Prevotella;s__Prevotella_ruminicola	0.0666009	0.0307194	0.0245261	0.0333518	0.0315996	0.0394498	0.0375526	0.0466946	0.0351031	0.0399699	0.0667444	0.0375611		Prevotella_brevis	0.0069311	0.00928415	0.025974
d__Bacteria;k__unclassified_d__Bacteria;p__unclassified_d__Bacteria;c__unclassified_d__Bacteria;o__unclassified_d__Bacteria;f__unclassified_d__Bacteria;g__unclassified_d__Bacteria;s__bacterium_F082	0.0214964	0.0150972	0.0199594	0.0210758	0.0165789	0.00995588	0.0124645	0.0173401	0.013442	0.0139044	0.011838	0.0312658		Prevotella_sp._BP1-148	0.00577597	0.00793484	0.025974
d__Bacteria;k__unclassified_d__Bacteria;p__Bacteroidetes;c__Bacteroidia;o__Bacteroidales;f__Prevotellaceae;g__Prevotella;s__Prevotella_sp._ne3005	0.0256864	0.0183818	0.0175046	0.028316	0.0283055	0.0353191	0.0314334	0.0417895	0.0283108	0.031526	0.0404957	0.0299411		Prevotella_sp._BP1-145	0.00535514	0.00762401	0.0411255
d__Bacteria;k__unclassified_d__Bacteria;p__Bacteroidetes;c__Bacteroidia;o__Bacteroidales;f__Rikenellaceae;g__unclassified_f__Rikenellaceae;s__Rikenellaceae_bacterium	0.0257308	0.0263419	0.0398542	0.0273288	0.0266998	0.0144528	0.0152725	0.0229875	0.039742	0.0255542	0.0204451	0.0279643		Prevotellaceae_bacterium_HUN156	0.00640574	0.00946304	0.0411255
d__Bacteria;k__unclassified_d__Bacteria;p__Bacteroidetes;c__Bacteroidia;o__Bacteroidales;f__Prevotellaceae;g__Prevotella;s__unclassified_g__Prevotella	0.0208174	0.0171148	0.0120716	0.0198054	0.0184291	0.0236658	0.0213484	0.0250972	0.022286	0.0269153	0.0300319	0.022598		Prevotellaceae_bacterium_MN60	0.00602041	0.00889254	0.0411255
d__Bacteria;k__unclassified_d__Bacteria;p__unclassified_d__Bacteria;c__unclassified_d__Bacteria;o__unclassified_d__Bacteria;f__unclassified_d__Bacteria;g__unclassified_d__Bacteria;s__bacterium_P3	0.0119294	0.0239161	0.0230577	0.0103097	0.0189378	0.0181668	0.0294511	0.0263327	0.0140997	0.0121367	0.0176034	0.0218965		Prevotella_sp._MA2016	0.0042985	0.0057431	0.025974
d__Bacteria;k__unclassified_d__Bacteria;p__Firmicutes;c__Clostridia;o__Clostridiales;f__Lachnospiraceae;g__unclassified_f__Lachnospiraceae;s__Lachnospiraceae_bacterium	0.0155587	0.0177018	0.0208675	0.0179912	0.016662	0.0129815	0.0192671	0.0171301	0.012759	0.0155636	0.0120756	0.0150919		Clostridia_bacterium	0.00706512	0.00479312	0.004329
d__Bacteria;k__unclassified_d__Bacteria;p__Bacteroidetes;c__Bacteroidia;o__Bacteroidales;f__Prevotellaceae;g__Prevotella;s__Prevotella_sp._tc2-28	0.0145519	0.0263075	0.00775805	0.0235625	0.0177347	0.0224682	0.0209378	0.0222604	0.0563315	0.0250381	0.0385141	0.0146187		Treponema_sp.	0.00217936	0.000944791	0.0411255
d__Bacteria;k__unclassified_d__Bacteria;p__Bacteroidetes;c__Bacteroidia;o__Bacteroidales;f__Prevotellaceae;g__Prevotella;s__Prevotella_sp._tf2-5	0.0128862	0.0113461	0.00619787	0.0133948	0.0131025	0.0173064	0.0115147	0.014917	0.0157032	0.0169521	0.0207786	0.0108447		Prevotella_aff._ruminicola_Tc2-24	0.0042911	0.00693209	0.0021645
d__Bacteria;k__unclassified_d__Bacteria;p__unclassified_d__Bacteria;c__unclassified_d__Bacteria;o__unclassified_d__Bacteria;f__unclassified_d__Bacteria;g__unclassified_d__Bacteria;s__bacterium_F083	0.0076011	0.0059032	0.00672919	0.00745038	0.00689756	0.00482249	0.00532011	0.00696416	0.00531004	0.00563724	0.00618493	0.0106128		Prevotella_sp._lc2012	0.00392816	0.00628848	0.0021645
d__Bacteria;k__unclassified_d__Bacteria;p__unclassified_d__Bacteria;c__unclassified_d__Bacteria;o__unclassified_d__Bacteria;f__unclassified_d__Bacteria;g__unclassified_d__Bacteria;s__bacterium_P201	0.00724587	0.00605202	0.00646872	0.00717551	0.0062876	0.00548982	0.0061191	0.00756851	0.00553311	0.00622788	0.00665696	0.0102971		Prevotella_sp._khp1	0.00241546	0.00335698	0.00865801
d__Bacteria;k__unclassified_d__Bacteria;p__Bacteroidetes;c__Bacteroidia;o__Bacteroidales;f__Prevotellaceae;g__unclassified_f__Prevotellaceae;s__Prevotellaceae_bacterium	0.00567761	0.00869728	0.00600346	0.00512753	0.0065216	0.00749051	0.00525529	0.00789073	0.00717199	0.00620398	0.00697955	0.00977433		Prevotella_sp._khp7	0.00274593	0.00403797	0.0021645
d__Bacteria;k__unclassified_d__Bacteria;p__Bacteroidetes;c__Bacteroidia;o__Bacteroidales;f__unclassified_o__Bacteroidales;g__unclassified_o__Bacteroidales;s__Bacteroidales_bacterium_WCE2004	0.00990861	0.0146243	0.0224172	0.021005	0.0122313	0.00612936	0.0094811	0.00710495	0.0150508	0.0134252	0.0146908	0.00883412		Saccharopolyspora_rectivirgula	0.00329586	0.0020463	0.004329
d__Bacteria;k__unclassified_d__Bacteria;p__Bacteroidetes;c__Bacteroidia;o__Bacteroidales;f__Prevotellaceae;g__Prevotella;s__Prevotella_brevis	0.00889764	0.007192	0.00345295	0.00779084	0.0073221	0.00986702	0.00772131	0.00861681	0.00935528	0.0105455	0.0109456	0.00852044		Prevotella_sp._FD3004	0.00206697	0.00306393	0.004329
d__Bacteria;k__unclassified_d__Bacteria;p__Bacteroidetes;c__Bacteroidia;o__Bacteroidales;f__unclassified_o__Bacteroidales;g__unclassified_o__Bacteroidales;s__Bacteroidales_bacterium_WCE2008	0.00730149	0.0086832	0.0115947	0.00795491	0.00649497	0.00440439	0.00403346	0.00545839	0.00937403	0.00665056	0.00716073	0.00758358		Corynebacterium_variabile	0.00125818	0.000548929	0.00865801
d__Bacteria;k__unclassified_d__Bacteria;p__Bacteroidetes;c__Bacteroidia;o__Bacteroidales;f__Prevotellaceae;g__Prevotella;s__Prevotella_sp._BP1-145	0.00720649	0.00525926	0.0022851	0.00651116	0.00551369	0.00766479	0.00646579	0.00650168	0.0066064	0.0102949	0.00847122	0.00740409		unclassified_f__Ruminococcaceae	0.00174973	0.00129787	0.004329
d__Bacteria;k__unclassified_d__Bacteria;p__Firmicutes;c__Clostridia;o__Clostridiales;f__Ruminococcaceae;g__unclassified_f__Ruminococcaceae;s__Ruminococcaceae_bacterium	0.00684155	0.00849876	0.010103	0.0109639	0.0121457	0.00672161	0.0122547	0.00891836	0.00864232	0.00828677	0.00600969	0.00733353		Oscillibacter_sp.	0.00157739	0.00101521	0.0151515
d__Bacteria;k__unclassified_d__Bacteria;p__Bacteroidetes;c__Bacteroidia;o__Bacteroidales;f__Prevotellaceae;g__Prevotella;s__Prevotella_sp._BP1-148	0.00797947	0.00559632	0.00245692	0.00690166	0.00594547	0.00839485	0.00717232	0.00693269	0.00706083	0.0102342	0.00893192	0.00727714		Firmicutes_bacterium_CAG:103	0.00142453	0.00100741	0.0411255
d__Bacteria;k__unclassified_d__Bacteria;p__Bacteroidetes;c__Bacteroidia;o__Bacteroidales;f__Bacteroidaceae;g__Bacteroides;s__unclassified_g__Bacteroides	0.00540347	0.00858986	0.00393617	0.00585118	0.00478383	0.00525084	0.00453077	0.00527982	0.00567044	0.00633458	0.0064952	0.00656145		Bacteroides_uniformis	0.000893563	0.000983184	0.0151515
d__Bacteria;k__unclassified_d__Bacteria;p__Bacteroidetes;c__Bacteroidia;o__Bacteroidales;f__Prevotellaceae;g__Prevotella;s__Prevotella_aff._ruminicola_Tc2-24	0.00435065	0.00344015	0.00345248	0.00502237	0.00518987	0.00593534	0.00661138	0.00824983	0.00612158	0.00627187	0.0079152	0.00642266		Firmicutes_bacterium_CAG:555	0.000810306	0.000501707	0.00865801
d__Bacteria;k__unclassified_d__Bacteria;p__Bacteroidetes;c__Bacteroidia;o__Bacteroidales;f__Prevotellaceae;g__unclassified_f__Prevotellaceae;s__Prevotellaceae_bacterium_HUN156	0.00681377	0.00681791	0.0029705	0.00777369	0.00765286	0.00856538	0.00824577	0.00891549	0.00905311	0.0101998	0.0143731	0.00599103		Prevotella_albensis	0.000855006	0.0020036	0.025974
d__Bacteria;k__unclassified_d__Bacteria;p__Bacteroidetes;c__Bacteroidia;o__Bacteroidales;f__Prevotellaceae;g__Prevotella;s__Prevotella_sp._lc2012	0.00384933	0.00304565	0.00353423	0.00453779	0.00467382	0.0053988	0.00623473	0.00774277	0.00518059	0.00552104	0.00725163	0.00580009		Eubacterium_sp.	0.00144227	0.000923421	0.025974
d__Bacteria;k__unclassified_d__Bacteria;p__Bacteroidetes;c__Bacteroidia;o__Bacteroidales;f__Prevotellaceae;g__unclassified_f__Prevotellaceae;s__Prevotellaceae_bacterium_MN60	0.00604998	0.00651876	0.00294057	0.0077236	0.0068691	0.00813727	0.00808788	0.00832842	0.00897366	0.00974137	0.0131163	0.00510766		Bacteroides_sp._CAG:1060_57_27	0.00134436	0.000906461	0.025974
d__Bacteria;k__unclassified_d__Bacteria;p__Bacteroidetes;c__Bacteroidia;o__Bacteroidales;f__Prevotellaceae;g__Prevotella;s__Prevotella_sp._MA2016	0.00577471	0.00390673	0.0030174	0.00436872	0.00442495	0.00568574	0.00501028	0.00615672	0.0052825	0.00515828	0.00775282	0.00509801		Erysipelotrichaceae_bacterium_NK3D112	0.00140726	0.000951027	0.025974
d__Bacteria;k__unclassified_d__Bacteria;p__Bacteroidetes;c__Bacteroidia;o__Bacteroidales;f__Prevotellaceae;g__Prevotella;s__uncultured_Prevotella_sp.	0.00256742	0.00188521	0.00033318	0.00104626	0.00312284	0.00245612	0.00101084	0.00435038	0.00203035	0.00489927	0.00186413	0.00487816		Alistipes_sp._CAG:831	0.000818124	0.000598617	0.0021645
d__Bacteria;k__unclassified_d__Bacteria;p__Firmicutes;c__Clostridia;o__unclassified_c__Clostridia;f__unclassified_c__Clostridia;g__unclassified_c__Clostridia;s__Clostridia_bacterium	0.00561076	0.00597021	0.00901524	0.00751109	0.00721831	0.00550965	0.00508332	0.00556024	0.00408184	0.00594671	0.00344065	0.00464596		Prevotella_sp._CAG:1124	0.000605463	0.000738625	0.0411255
d__Bacteria;k__unclassified_d__Bacteria;p__Bacteroidetes;c__Bacteroidia;o__Bacteroidales;f__Prevotellaceae;g__Prevotella;s__Prevotella_copri	0.00452279	0.00449774	0.00278222	0.00407151	0.00378785	0.00447385	0.00337491	0.00444521	0.00478362	0.00572862	0.00518363	0.00457005		Eubacteriaceae_bacterium	0.00084052	0.000544946	0.0411255
d__Bacteria;k__unclassified_d__Bacteria;p__Firmicutes;c__Negativicutes;o__Acidaminococcales;f__Acidaminococcaceae;g__Succiniclasticum;s__Succiniclasticum_ruminis	0.00350621	0.00197778	0.00332348	0.00267452	0.00519908	0.00564667	0.00347727	0.00277542	0.0029011	0.0021918	0.00155159	0.00434274		Ruminococcaceae_bacterium_AB4001	0.000882852	0.000625923	0.0411255
d__Bacteria;k__unclassified_d__Bacteria;p__Bacteroidetes;c__Bacteroidia;o__Bacteroidales;f__Prevotellaceae;g__Prevotella;s__Prevotella_sp.	0.00442273	0.00484307	0.00241671	0.00353123	0.00318317	0.00393285	0.0026113	0.00390831	0.00365964	0.00513806	0.00409208	0.00397226		Firmicutes_bacterium_CAG:24053_14	0.000615361	0.000398964	0.00865801
d__Bacteria;k__unclassified_d__Bacteria;p__Lentisphaerae;c__unclassified_p__Lentisphaerae;o__unclassified_p__Lentisphaerae;f__unclassified_p__Lentisphaerae;g__unclassified_p__Lentisphaerae;s__Lentisphaerae_bacterium	0.00685002	0.00318767	0.00381657	0.0050269	0.00845992	0.00237292	0.00283509	0.00508742	0.00324226	0.00246209	0.00270784	0.00396502		Lachnospiraceae_bacterium_XBB2008	0.00221777	0.000472879	0.0151515
d__Bacteria;k__unclassified_d__Bacteria;p__Bacteroidetes;c__Bacteroidia;o__Bacteroidales;f__Prevotellaceae;g__Prevotella;s__Prevotella_sp._P6B1	0.00415148	0.00374433	0.00241646	0.00376211	0.00329744	0.00422355	0.00334978	0.0045929	0.00405698	0.00402537	0.00623761	0.00384986		Bacteroides_cellulosilyticus	0.00059295	0.000719646	0.00865801
d__Bacteria;k__unclassified_d__Bacteria;p__Bacteroidetes;c__Bacteroidia;o__Bacteroidales;f__Prevotellaceae;g__Prevotella;s__Prevotella_sp._P6B4	0.00414873	0.00349169	0.00214818	0.00343638	0.00300482	0.00407412	0.00320591	0.00423832	0.00381558	0.00375317	0.00588823	0.00384476		Prevotellaceae_bacterium_LKV-178-WT-2A	0.000571555	0.000711098	0.0411255
d__Bacteria;k__unclassified_d__Bacteria;p__Bacteroidetes;c__Bacteroidia;o__unclassified_c__Bacteroidia;f__unclassified_c__Bacteroidia;g__unclassified_c__Bacteroidia;s__Bacteroidia_bacterium	0.00921246	0.00297136	0.00183378	0.00239297	0.00195089	0.00195633	0.00679921	0.00224536	0.0110181	0.00167891	0.00399382	0.00384214		Prevotella_sp._P5-126	0.000517471	0.000665621	0.0021645
d__Bacteria;k__unclassified_d__Bacteria;p__Bacteroidetes;c__Bacteroidia;o__Bacteroidales;f__Prevotellaceae;g__Prevotella;s__Prevotella_sp._khp7	0.0027059	0.00226491	0.00209159	0.0033745	0.00329275	0.00425064	0.00347363	0.00464522	0.00389006	0.00373959	0.00476848	0.00371081		unclassified_Butyrivibrio	0.000764896	0.000573204	0.0411255
d__Bacteria;k__unclassified_d__Bacteria;p__Firmicutes;c__Erysipelotrichia;o__Erysipelotrichales;f__Erysipelotrichaceae;g__unclassified_f__Erysipelotrichaceae;s__Erysipelotrichaceae_bacterium	0.00216131	0.006865	0.00446775	0.00365874	0.00295079	0.00244434	0.00587422	0.00349917	0.00309652	0.00302931	0.00170745	0.00353441		Bacteroides_heparinolyticus	0.000483084	0.000576285	0.0411255
d__Bacteria;k__unclassified_d__Bacteria;p__Bacteroidetes;c__Bacteroidia;o__Bacteroidales;f__Porphyromonadaceae;g__unclassified_f__Porphyromonadaceae;s__Porphyromonadaceae_bacterium	0.00437158	0.00644501	0.00913716	0.00306666	0.00415286	0.00799323	0.00291797	0.00403559	0.00373655	0.00939757	0.00481418	0.00345322		unclassified_Clostridium	0.000467198	0.000372355	0.025974
d__Bacteria;k__unclassified_d__Bacteria;p__Firmicutes;c__unclassified_p__Firmicutes;o__unclassified_p__Firmicutes;f__unclassified_p__Firmicutes;g__unclassified_p__Firmicutes;s__Firmicutes_bacterium	0.00246185	0.00567077	0.00376324	0.00445888	0.00360728	0.00210861	0.00454471	0.00321947	0.00325079	0.00608948	0.00270976	0.00330766		Lachnospiraceae_bacterium_P6A3	0.000553757	0.000320227	0.0151515
d__Bacteria;k__unclassified_d__Bacteria;p__Bacteroidetes;c__Bacteroidia;o__Bacteroidales;f__Prevotellaceae;g__Prevotella;s__Prevotella_sp._FD3004	0.00200576	0.00176135	0.00155513	0.00254951	0.00246311	0.00318695	0.00251939	0.00339964	0.00278502	0.00309008	0.00369489	0.00289456		Papillibacter_sp.	0.000707707	0.000463256	0.00865801
d__Bacteria;k__unclassified_d__Bacteria;p__Bacteroidetes;c__Bacteroidia;o__Bacteroidales;f__Prevotellaceae;g__Prevotella;s__Prevotella_bryantii	0.00284682	0.00366382	0.00139625	0.00287547	0.00216546	0.00268862	0.00257148	0.00290727	0.00308621	0.00330494	0.00388809	0.00288958		Treponema_porcinum	0.000260907	8.04e-05	0.025974
d__Bacteria;k__unclassified_d__Bacteria;p__Bacteroidetes;c__Bacteroidia;o__Bacteroidales;f__Rikenellaceae;g__Alistipes;s__Alistipes_sp._CAG:435	0.00291784	0.00315315	0.00465539	0.00281492	0.00296434	0.0021363	0.00217677	0.00207065	0.00432514	0.00352817	0.00275377	0.00286582		Firmicutes_bacterium_CAG:240	0.000384388	0.000241287	0.00865801
d__Bacteria;k__unclassified_d__Bacteria;p__Verrucomicrobia;c__unclassified_p__Verrucomicrobia;o__unclassified_p__Verrucomicrobia;f__unclassified_p__Verrucomicrobia;g__unclassified_p__Verrucomicrobia;s__Verrucomicrobia_bacterium	0.00209615	0.00233829	0.00122658	0.0025981	0.00346293	0.00155963	0.00100107	0.00228582	0.00238101	0.0019976	0.00249205	0.00266279		Bacteroides_xylanisolvens	0.000352696	0.000393202	0.0151515
d__Bacteria;k__unclassified_d__Bacteria;p__Bacteroidetes;c__Bacteroidia;o__Bacteroidales;f__Prevotellaceae;g__Prevotella;s__Prevotella_sp._khp1	0.00285405	0.00263691	0.00205009	0.00236902	0.00216725	0.00315673	0.00313772	0.00346606	0.00266015	0.00303793	0.00518463	0.00265541		Bacteroides_caccae	0.000332575	0.000393605	0.025974
d__Bacteria;k__unclassified_d__Bacteria;p__Bacteroidetes;c__unclassified_p__Bacteroidetes;o__unclassified_p__Bacteroidetes;f__unclassified_p__Bacteroidetes;g__unclassified_p__Bacteroidetes;s__Bacteroidetes_bacterium	0.0026321	0.00206373	0.00214235	0.00217619	0.00408149	0.0018286	0.00228536	0.00171137	0.00217628	0.00132695	0.00195607	0.00262959		unclassified_f__Prevotellaceae	0.000308742	0.000427302	0.0151515
d__Bacteria;k__unclassified_d__Bacteria;p__Firmicutes;c__Clostridia;o__Clostridiales;f__Clostridiaceae;g__unclassified_f__Clostridiaceae;s__Clostridiaceae_bacterium	0.00258498	0.00309752	0.00391285	0.00312291	0.00340174	0.00270885	0.003196	0.00384279	0.00200678	0.00294857	0.0018632	0.00261707		Prevotella_sp._P5-50	0.000365979	0.000479679	0.025974
d__Bacteria;k__unclassified_d__Bacteria;p__Bacteroidetes;c__Bacteroidia;o__Bacteroidales;f__unclassified_o__Bacteroidales;g__unclassified_o__Bacteroidales;s__Bacteroidales_bacterium_KHT7	0.00226971	0.00490754	0.00116424	0.00269538	0.00182213	0.00229102	0.00182344	0.00230994	0.00192556	0.00260959	0.00309647	0.00250779		Clostridium_sp._CAG:389	0.00028069	0.000171421	0.0151515
d__Bacteria;k__unclassified_d__Bacteria;p__Bacteroidetes;c__Bacteroidia;o__Bacteroidales;f__Prevotellaceae;g__Prevotella;s__Prevotella_sp._RM4	0.00303979	0.00209253	0.00151384	0.00229855	0.0020246	0.0024683	0.00283627	0.00303956	0.00199792	0.00286916	0.00435734	0.00247056		Alistipes_sp._Z76	0.000319857	0.000232759	0.0151515
d__Bacteria;k__unclassified_d__Bacteria;p__Bacteroidetes;c__Bacteroidia;o__Bacteroidales;f__Prevotellaceae;g__Prevotella;s__Prevotella_sp._PINT	0.00146355	0.0015668	0.000532779	0.000917966	0.00171246	0.0014964	0.000947231	0.00213643	0.00127204	0.0021882	0.00137523	0.00245006		Clostridium_sp._CAG:1024	0.000750002	0.000357465	0.0411255
d__Bacteria;k__unclassified_d__Bacteria;p__Bacteroidetes;c__Bacteroidia;o__Bacteroidales;f__Prevotellaceae;g__Alloprevotella;s__Alloprevotella_sp._E39	0.00228499	0.00186304	0.00143749	0.00171334	0.00154318	0.00206029	0.00164167	0.001758	0.00194549	0.00231588	0.00217932	0.00215927		Treponema_socranskii	0.000204232	8.74e-05	0.0151515
d__Bacteria;k__unclassified_d__Bacteria;p__Firmicutes;c__Clostridia;o__Clostridiales;f__Clostridiaceae;g__Sarcina;s__Sarcina_sp._DSM_11001	0.00166375	0.00308295	0.0032741	0.00241239	0.00248416	0.00194341	0.00340146	0.00286108	0.00193829	0.00312761	0.00226544	0.00210849		Bacteroides_helcogenes	0.000223336	0.000170236	0.0151515
d__Bacteria;k__unclassified_d__Bacteria;p__unclassified_d__Bacteria;c__unclassified_d__Bacteria;o__unclassified_d__Bacteria;f__unclassified_d__Bacteria;g__unclassified_d__Bacteria;s__uncultured_bacterium	0.00175469	0.00160476	0.00183635	0.00200954	0.00203926	0.00162878	0.00262596	0.00202876	0.0019392	0.00187582	0.00183769	0.00206363		Lachnospiraceae_bacterium_AC2028	0.000404721	0.000264758	0.025974
d__Bacteria;k__unclassified_d__Bacteria;p__Bacteroidetes;c__Bacteroidia;o__Bacteroidales;f__Prevotellaceae;g__Prevotella;s__Prevotella_sp._P3-122	0.00185252	0.00263347	0.00088285	0.00169658	0.00140705	0.00230513	0.00143112	0.00157917	0.00188676	0.00278995	0.00208353	0.00205728		Lachnospiraceae_bacterium_G11	0.000360333	0.000275094	0.025974
d__Bacteria;k__unclassified_d__Bacteria;p__Bacteroidetes;c__Bacteroidia;o__Bacteroidales;f__Rikenellaceae;g__Alistipes;s__Alistipes_sp._CAG:514	0.0020291	0.00229861	0.00351554	0.00215682	0.00220065	0.00155277	0.00153564	0.00151401	0.0029288	0.00249726	0.00196732	0.00199201		Clostridium_sp._28_17	0.000232602	0.000146663	0.025974
d__Bacteria;k__unclassified_d__Bacteria;p__Bacteroidetes;c__unclassified_p__Bacteroidetes;o__unclassified_p__Bacteroidetes;f__unclassified_p__Bacteroidetes;g__unclassified_p__Bacteroidetes;s__Bacteroidetes_bacterium_HGW-Bacteroidetes-20	0.0012471	0.000781885	0.000883107	0.00263174	0.00365415	0.000475437	0.00108025	0.000427305	0.000986003	0.000752042	0.000605809	0.00194058		Butyrivibrio_sp._CB08	0.00032184	0.000228355	0.00865801
d__Bacteria;k__unclassified_d__Bacteria;p__Bacteroidetes;c__Bacteroidia;o__Bacteroidales;f__Bacteroidaceae;g__Bacteroides;s__Bacteroides_sp._CAG:709	0.00164075	0.00164346	0.00250408	0.00174717	0.00177258	0.00100119	0.00101839	0.00126348	0.00226698	0.0015826	0.00127705	0.00192939		Anaerobutyricum_hallii	0.000313657	0.00023164	0.025974
d__Bacteria;k__unclassified_d__Bacteria;p__Bacteroidetes;c__Bacteroidia;o__Bacteroidales;f__unclassified_o__Bacteroidales;g__unclassified_o__Bacteroidales;s__unclassified_o__Bacteroidales	0.00228847	0.00350642	0.00538661	0.00167147	0.00206601	0.00485753	0.00165612	0.00225584	0.00200485	0.00715904	0.00333287	0.00189928		Hungatella_hathewayi	0.000305224	0.000239965	0.00865801
d__Bacteria;k__unclassified_d__Bacteria;p__Firmicutes;c__Clostridia;o__Clostridiales;f__Ruminococcaceae;g__Ruminococcus;s__Ruminococcus_flavefaciens	0.00194931	0.00346715	0.00375389	0.00327761	0.0022557	0.00248301	0.00310628	0.00675511	0.00190116	0.00219208	0.00288616	0.00186463		Alistipes_senegalensis	0.000334006	0.00026609	0.025974
d__Bacteria;k__unclassified_d__Bacteria;p__Firmicutes;c__Clostridia;o__Clostridiales;f__Ruminococcaceae;g__unclassified_f__Ruminococcaceae;s__Ruminococcaceae_bacterium_P7	0.00178519	0.00636242	0.0200176	0.00290711	0.00400114	0.00441924	0.00498447	0.00358313	0.00290194	0.00402553	0.00163763	0.00186223		Prevotella_sp._BCRC_81118	0.000219696	0.000284638	0.025974
d__Bacteria;k__unclassified_d__Bacteria;p__Actinobacteria;c__Actinobacteria;o__Pseudonocardiales;f__Pseudonocardiaceae;g__Saccharopolyspora;s__Saccharopolyspora_rectivirgula	0.00236657	0.00310422	0.00517329	0.00280414	0.00303106	0.00186707	0.00214891	0.00268878	0.00181023	0.00224408	0.00156373	0.00182208		Oscillibacter_sp._1-3	0.000289579	0.000219866	0.0411255
d__Bacteria;k__unclassified_d__Bacteria;p__Bacteroidetes;c__Bacteroidia;o__Bacteroidales;f__Prevotellaceae;g__Prevotella;s__Prevotella_sp._P2-180	0.00141901	0.0014305	0.000871961	0.00126206	0.00136317	0.00162266	0.00123517	0.00147391	0.00133932	0.00180385	0.0019183	0.00178357		uncultured_bacterium_Contig1522a	0.000461138	0.000242785	0.0151515
d__Bacteria;k__unclassified_d__Bacteria;p__Bacteroidetes;c__Bacteroidia;o__Bacteroidales;f__Bacteroidaceae;g__Bacteroides;s__Bacteroides_sp._CAG:545	0.00176543	0.0016653	0.00267667	0.00194805	0.0018367	0.00104532	0.00115168	0.00136247	0.00211461	0.00159643	0.00129724	0.00176161		Desulfovibrio_sp.	0.000321708	0.000210051	0.00865801
d__Bacteria;k__unclassified_d__Bacteria;p__Bacteroidetes;c__Bacteroidia;o__Bacteroidales;f__Bacteroidaceae;g__Bacteroides;s__Bacteroides_sp._CAG:770	0.00166519	0.00151313	0.00251017	0.00177515	0.00159367	0.00105664	0.0010729	0.0013733	0.00225292	0.00160068	0.00127127	0.00172245		Butyrivibrio_sp._MC2013	0.000245981	0.000187225	0.025974
d__Bacteria;k__unclassified_d__Bacteria;p__Spirochaetes;c__Spirochaetia;o__Spirochaetales;f__Spirochaetaceae;g__Sphaerochaeta;s__Sphaerochaeta_sp.	0.00272965	0.00351525	0.002118	0.00249263	0.00355385	0.00146645	0.00141583	0.00181269	0.00552322	0.00173653	0.000848024	0.00171169		Olsenella_umbonata	0.000322852	0.000139484	0.025974
d__Bacteria;k__unclassified_d__Bacteria;p__Firmicutes;c__Clostridia;o__Clostridiales;f__unclassified_o__Clostridiales;g__unclassified_o__Clostridiales;s__Clostridiales_bacterium_NK3B98	0.00118322	0.0013014	0.0020789	0.00171967	0.00173845	0.00123861	0.00173847	0.00149803	0.00113406	0.00126157	0.0008434	0.0015367		Chloroflexi_bacterium	0.000265792	0.000208511	0.00865801
d__Bacteria;k__unclassified_d__Bacteria;p__Bacteroidetes;c__Sphingobacteriia;o__unclassified_c__Sphingobacteriia;f__unclassified_c__Sphingobacteriia;g__unclassified_c__Sphingobacteriia;s__Sphingobacteriia_bacterium	0.00177004	0.000985599	0.000499599	0.000811004	0.000919629	0.000817487	0.000868795	0.000620102	0.00116027	0.000573007	0.00161124	0.00151191		Prevotella_sp._AM42-24	0.000183367	0.000250337	0.00865801
d__Bacteria;k__unclassified_d__Bacteria;p__Bacteroidetes;c__Bacteroidia;o__Bacteroidales;f__Prevotellaceae;g__Prevotella;s__Prevotella_sp._P5-92	0.001326	0.00139744	0.000901326	0.00129151	0.00157646	0.00140155	0.00127917	0.00170967	0.00137228	0.00146955	0.00179334	0.00150556		Bacteroides_stercorirosoris	0.000249331	0.000293234	0.0411255
d__Bacteria;k__unclassified_d__Bacteria;p__Firmicutes;c__Clostridia;o__Clostridiales;f__Ruminococcaceae;g__Ruminococcus;s__Ruminococcus_sp.	0.00179062	0.00201358	0.00237157	0.00223534	0.00185767	0.0146849	0.00258442	0.00421612	0.00159626	0.00251877	0.00132945	0.00146362		Firmicutes_bacterium_CAG:83	0.000306055	0.000164264	0.0411255
d__Bacteria;k__unclassified_d__Bacteria;p__Bacteroidetes;c__Bacteroidia;o__Bacteroidales;f__Prevotellaceae;g__Paraprevotella;s__Paraprevotella_xylaniphila	0.00077814	0.00149979	0.000676391	0.000831553	0.00089185	0.00114802	0.00126468	0.000870587	0.000820747	0.000787299	0.000845751	0.00141455		Bacteroides_sp._An322	0.000219016	0.000288284	0.0411255
d__Bacteria;k__unclassified_d__Bacteria;p__Bacteroidetes;c__Bacteroidia;o__Bacteroidales;f__Prevotellaceae;g__Prevotella;s__Prevotella_sp._PMUR	0.00106777	0.00104041	0.000509115	0.000854758	0.000894832	0.00114609	0.000761316	0.00105278	0.000966151	0.00131211	0.00118095	0.00138007		Pseudobutyrivibrio_sp._MD2005	0.000182567	0.000114007	0.0411255
d__Bacteria;k__unclassified_d__Bacteria;p__Firmicutes;c__unclassified_p__Firmicutes;o__unclassified_p__Firmicutes;f__unclassified_p__Firmicutes;g__unclassified_p__Firmicutes;s__Firmicutes_bacterium_ADurb.Bin467	0.000617046	0.000375684	0.000941924	0.000649038	0.000649501	0.000608723	0.000694133	0.000624757	0.000374534	0.000433758	0.000351263	0.00137381		Coriobacteriaceae_bacterium	0.000265249	0.000134119	0.0151515
d__Bacteria;k__unclassified_d__Bacteria;p__Bacteroidetes;c__Bacteroidia;o__Bacteroidales;f__Prevotellaceae;g__Paraprevotella;s__Paraprevotella_clara	0.000893247	0.00169017	0.000737694	0.000939687	0.00102265	0.00127688	0.00142701	0.00107677	0.000942435	0.000881911	0.000984738	0.00137209		Petrimonas_sp.	0.00015282	0.000113683	0.00865801
d__Bacteria;k__unclassified_d__Bacteria;p__Bacteroidetes;c__Bacteroidia;o__Bacteroidales;f__Bacteroidaceae;g__Bacteroides;s__Bacteroides_sp._OF04-15BH	0.000868326	0.00179653	0.000760244	0.000842647	0.00101822	0.00128034	0.0012853	0.00100749	0.000941525	0.0008323	0.000924897	0.00136729		Oribacterium_sp.	0.000148927	0.000122686	0.025974
d__Bacteria;k__unclassified_d__Bacteria;p__Firmicutes;c__Clostridia;o__Clostridiales;f__unclassified_o__Clostridiales;g__unclassified_o__Clostridiales;s__unclassified_o__Clostridiales	0.00145777	0.00139245	0.0018222	0.00166475	0.00157654	0.00129179	0.0015696	0.00149234	0.00108655	0.00146972	0.000941119	0.00131437		Intestinimonas_massiliensis	0.000234169	0.000172557	0.00865801
d__Bacteria;k__unclassified_d__Bacteria;p__Bacteroidetes;c__Bacteroidia;o__Bacteroidales;f__Prevotellaceae;g__Prevotella;s__Prevotella_pectinovora	0.00105234	0.00114972	0.000745239	0.00105446	0.000880942	0.00114503	0.00105673	0.00113557	0.000962514	0.00167972	0.00115883	0.00127156		Firmicutes_bacterium_CAG:176_63_11	0.000252093	0.000128556	0.0151515
d__Bacteria;k__unclassified_d__Bacteria;p__Bacteroidetes;c__Bacteroidia;o__Bacteroidales;f__Bacteroidaceae;g__Bacteroides;s__Bacteroides_sp._43_108	0.00155332	0.0017368	0.000792996	0.00154122	0.00119802	0.00164762	0.000993592	0.00109771	0.00136076	0.00125251	0.00136374	0.00125063		Clostridiales_bacterium_59_14	0.000212448	0.000165014	0.0411255
d__Bacteria;k__unclassified_d__Bacteria;p__Firmicutes;c__Clostridia;o__Clostridiales;f__Ruminococcaceae;g__unclassified_f__Ruminococcaceae;s__unclassified_f__Ruminococcaceae	0.0015284	0.00149595	0.00191909	0.00213127	0.00167394	0.00123921	0.00118988	0.0014902	0.00131985	0.00149761	0.00104169	0.00124797		Firmicutes_bacterium_CAG:238	0.000279549	0.000162733	0.025974
d__Bacteria;k__unclassified_d__Bacteria;p__Firmicutes;c__Clostridia;o__Clostridiales;f__Lachnospiraceae;g__Butyrivibrio;s__Butyrivibrio_sp._AE2032	0.00114652	0.00162227	0.00205378	0.00193657	0.00126364	0.00137726	0.00122142	0.00126831	0.000991155	0.00137155	0.00113147	0.00121975		Deltaproteobacteria_bacterium	0.000160577	0.000125861	0.0411255
d__Bacteria;k__unclassified_d__Bacteria;p__Firmicutes;c__Clostridia;o__Clostridiales;f__Lachnospiraceae;g__unclassified_f__Lachnospiraceae;s__Lachnospiraceae_bacterium_FE2018	0.000996857	0.00113065	0.00157562	0.00130034	0.00132308	0.00105551	0.00118267	0.00129534	0.000844539	0.0011651	0.000747454	0.00111819		Alistipes_sp._An66	0.00021999	0.000177612	0.0411255
d__Bacteria;k__unclassified_d__Bacteria;p__Bacteroidetes;c__unclassified_p__Bacteroidetes;o__unclassified_p__Bacteroidetes;f__unclassified_p__Bacteroidetes;g__unclassified_p__Bacteroidetes;s__Bacteroidetes_bacterium_ADurb.Bin302	0.000661795	0.000634458	0.000159817	0.000415034	0.000258965	0.000314562	0.000274796	0.00024319	0.000376959	0.000188779	0.00106142	0.00110112		Pseudoflavonifractor_capillosus	0.000216343	0.000149164	0.0021645
d__Bacteria;k__unclassified_d__Bacteria;p__Firmicutes;c__Clostridia;o__Clostridiales;f__Lachnospiraceae;g__unclassified_f__Lachnospiraceae;s__Lachnospiraceae_bacterium_AB2028	0.000724787	0.00118285	0.000640638	0.000782174	0.00123143	0.000327541	0.000487867	0.000944922	0.000377565	0.000546888	0.00101957	0.00110027		Firmicutes_bacterium_CAG:176	0.00021822	0.000117246	0.0151515
d__Bacteria;k__unclassified_d__Bacteria;p__Actinobacteria;c__Coriobacteriia;o__Eggerthellales;f__Eggerthellaceae;g__unclassified_f__Eggerthellaceae;s__Eggerthellaceae_bacterium	0.000965326	0.00102953	0.00166093	0.00120299	0.00150326	0.000815025	0.00170477	0.00115459	0.00107625	0.000948139	0.000813576	0.00107625		Sporobacter_termitidis	0.000216089	0.00014841	0.0411255
d__Bacteria;k__unclassified_d__Bacteria;p__Bacteroidetes;c__Bacteroidia;o__Bacteroidales;f__unclassified_o__Bacteroidales;g__Phocaeicola;s__Phocaeicola_plebeius	0.000674668	0.000714308	0.00049977	0.000606456	0.000599651	0.000694618	0.000538204	0.000649371	0.000822717	0.000666244	0.000870758	0.00107153		unclassified_f__Bacteroidaceae	0.00020875	0.000149269	0.004329
d__Bacteria;k__unclassified_d__Bacteria;p__Bacteroidetes;c__Bacteroidia;o__Bacteroidales;f__Prevotellaceae;g__Prevotella;s__Prevotella_sp._kh1p2	0.00132951	0.00164746	0.000804656	0.00105368	0.000896792	0.00110649	0.000877016	0.00101966	0.00110004	0.00143179	0.00126032	0.0010681		Prevotella_nigrescens	0.000168406	0.000261239	0.0021645
d__Bacteria;k__unclassified_d__Bacteria;p__Bacteroidetes;c__Bacteroidia;o__Bacteroidales;f__Prevotellaceae;g__Prevotella;s__Prevotella_sp._PCHR	0.00107437	0.00121238	0.00078425	0.000790924	0.000809022	0.00100339	0.0005847	0.00104052	0.00112572	0.00137721	0.00115991	0.00105103		Evtepia_gabavorous	0.000220035	0.000140847	0.025974
d__Bacteria;k__unclassified_d__Bacteria;p__Bacteroidetes;c__Bacteroidia;o__Bacteroidales;f__Bacteroidaceae;g__Bacteroides;s__Bacteroides_uniformis	0.000898686	0.000947883	0.000840838	0.000864954	0.000915454	0.000914132	0.000998578	0.000902227	0.000916218	0.000950484	0.00109463	0.00103696		uncultured_bacterium_Lq_015_M09	0.000177065	0.000279322	0.004329
d__Bacteria;k__unclassified_d__Bacteria;p__Firmicutes;c__Clostridia;o__Clostridiales;f__Eubacteriaceae;g__Eubacterium;s__Eubacterium_sp.	0.000859445	0.00220265	0.00132115	0.00140965	0.00141847	0.000885911	0.00122311	0.000942595	0.000615636	0.00112855	0.000626616	0.00100402		Bacteroides_fluxus	0.00019192	0.000145196	0.0021645
d__Bacteria;k__unclassified_d__Bacteria;p__Bacteroidetes;c__Bacteroidia;o__Bacteroidales;f__unclassified_o__Bacteroidales;g__Phocaeicola;s__Phocaeicola_vulgatus	0.000946601	0.00095811	0.000784422	0.000894448	0.000791894	0.000947612	0.000680319	0.000822298	0.000978729	0.00110122	0.00102404	0.00100094		uncultured_bacterium_Contig1604	0.000243604	0.000153206	0.00865801
d__Bacteria;k__unclassified_d__Bacteria;p__Bacteroidetes;c__Bacteroidia;o__Bacteroidales;f__Bacteroidaceae;g__Bacteroides;s__Bacteroides_sp._CAG:1060	0.00097641	0.00124642	0.00161369	0.00133683	0.00144821	0.000632651	0.000892043	0.000893366	0.00146434	0.000988814	0.000976183	0.000997934		Intestinimonas_butyriciproducens	0.000208789	0.000153113	0.0151515
d__Bacteria;k__unclassified_d__Bacteria;p__Bacteroidetes;c__Bacteroidia;o__Bacteroidales;f__Bacteroidaceae;g__Bacteroides;s__Bacteroides_thetaiotaomicron	0.000976341	0.00085069	0.000723633	0.000798034	0.000841744	0.000912402	0.000749321	0.000915922	0.000875302	0.00101105	0.00107205	0.000977776		Victivallis_vadensis	0.000174633	0.000117812	0.025974
d__Bacteria;k__unclassified_d__Bacteria;p__unclassified_d__Bacteria;c__unclassified_d__Bacteria;o__unclassified_d__Bacteria;f__unclassified_d__Bacteria;g__unclassified_d__Bacteria;s__uncultured_bacterium_URE4	0.0012502	0.00105939	0.00235695	0.00114798	0.00110693	0.000660606	0.000551209	0.000756958	0.00168377	0.00120201	0.000740287	0.000970742		Dorea_longicatena	0.000189668	0.000155741	0.0151515
d__Bacteria;k__unclassified_d__Bacteria;p__Firmicutes;c__Clostridia;o__Clostridiales;f__Lachnospiraceae;g__unclassified_f__Lachnospiraceae;s__Lachnospiraceae_bacterium_AC2029	0.000648508	0.00060836	0.00104224	0.000928045	0.000986693	0.000545457	0.00148483	0.000990123	0.000773125	0.000607779	0.00101841	0.000966453		Flavonifractor_sp._An100	0.000153124	0.000114108	0.00865801
d__Bacteria;k__unclassified_d__Bacteria;p__Chlamydiae;c__Chlamydiia;o__Chlamydiales;f__Chlamydiaceae;g__Chlamydia;s__Chlamydia_trachomatis	0.00021314	0.000194633	0.000159216	0.000142277	0.000284274	0.000214389	0.000178166	0.000203449	9.73652e-05	0.000251004	0.000244527	0.00096328		Butyrivibrio_sp._XPD2006	0.000281587	0.000174078	0.0411255
d__Bacteria;k__unclassified_d__Bacteria;p__Bacteroidetes;c__Bacteroidia;o__Bacteroidales;f__Bacteroidaceae;g__Bacteroides;s__Bacteroides_fragilis	0.00103596	0.000840381	0.00068668	0.000792331	0.000775703	0.000804974	0.000734564	0.00080377	0.00104003	0.000917976	0.000899966	0.000945695		unclassified_Olsenella	0.000218157	9.34e-05	0.025974
d__Bacteria;k__unclassified_d__Bacteria;p__Bacteroidetes;c__Bacteroidia;o__Bacteroidales;f__Prevotellaceae;g__Prevotella;s__Prevotella_sp._CAG:1092	0.000950594	0.00139311	0.000433151	0.00090652	0.000889208	0.00114363	0.000751545	0.000834202	0.000945617	0.00183652	0.00100978	0.000928368		Oscillibacter_ruminantium	0.000171696	0.000132925	0.0411255
d__Bacteria;k__unclassified_d__Bacteria;p__Firmicutes;c__Clostridia;o__Clostridiales;f__Oscillospiraceae;g__Oscillibacter;s__Oscillibacter_sp.	0.00137502	0.00101399	0.00249199	0.0015102	0.00149576	0.00138947	0.00110168	0.00106969	0.0010007	0.00131995	0.00068218	0.000917046		uncultured_bacterium_r_02	0.000136574	0.000211427	0.025974
d__Bacteria;k__unclassified_d__Bacteria;p__Bacteroidetes;c__Bacteroidia;o__Bacteroidales;f__Paludibacteraceae;g__Paludibacter;s__Paludibacter_sp._221	0.0014566	0.00071578	0.000250871	0.000456678	0.000375368	0.000631519	0.000559026	0.000381925	0.00097691	0.000403758	0.00105749	0.000915673		Oscillibacter_valericigenes	0.000166138	0.000111801	0.004329
d__Bacteria;k__unclassified_d__Bacteria;p__Firmicutes;c__Clostridia;o__Clostridiales;f__Ruminococcaceae;g__Ruminococcus;s__Ruminococcus_albus	0.000889461	0.000858626	0.000955899	0.00123463	0.000863218	0.000907343	0.000900735	0.00103908	0.000739066	0.000929702	0.000795466	0.000896631		Alistipes_onderdonkii	0.000187465	0.000148545	0.0151515
d__Bacteria;k__unclassified_d__Bacteria;p__Bacteroidetes;c__Bacteroidia;o__Bacteroidales;f__Prevotellaceae;g__Prevotella;s__Prevotella_koreensis	0.000782546	0.00102421	0.000829778	0.000644584	0.000782605	0.000818286	0.000580724	0.000974191	0.000747174	0.000997062	0.000927709	0.0008932		Odoribacter_laneus	0.000148931	0.000118422	0.0411255
d__Bacteria;k__unclassified_d__Bacteria;p__Tenericutes;c__Mollicutes;o__Anaeroplasmatales;f__Anaeroplasmataceae;g__Anaeroplasma;s__Anaeroplasma_bactoclasticum	0.000462561	0.00100654	0.000565874	0.00075725	0.000702504	0.00059764	0.000793256	0.000772711	0.000461594	0.000444109	0.000387637	0.000883164		Olsenella_uli	0.000202253	8.49e-05	0.0411255
d__Bacteria;k__unclassified_d__Bacteria;p__Firmicutes;c__Clostridia;o__Clostridiales;f__Ruminococcaceae;g__unclassified_f__Ruminococcaceae;s__Ruminococcaceae_bacterium_YAD3003	0.000725475	0.00119774	0.00135304	0.00126831	0.000687251	0.000917793	0.000564686	0.00111382	0.00104851	0.00089404	0.000806794	0.000881448		unclassified_Eubacterium	0.000217583	0.000137005	0.00865801
d__Bacteria;k__unclassified_d__Bacteria;p__Bacteroidetes;c__Bacteroidia;o__Bacteroidales;f__Prevotellaceae;g__Prevotella;s__Prevotella_albensis	0.000870529	0.0011003	0.000512802	0.000982034	0.000809363	0.000954068	0.00104918	0.00101697	0.00401266	0.00372042	0.00134116	0.000881191		Butyrivibrio_sp._AE3009	0.000221089	0.00014774	0.0411255
d__Bacteria;k__unclassified_d__Bacteria;p__unclassified_d__Bacteria;c__unclassified_d__Bacteria;o__unclassified_d__Bacteria;f__unclassified_d__Bacteria;g__unclassified_d__Bacteria;s__unclassified_d__Bacteria	0.000943159	0.000897814	0.00121011	0.00100688	0.000935224	0.00118803	0.00117338	0.000951366	0.000746871	0.00138643	0.000757241	0.000876473		Eubacterium_sp._An11	0.00021961	0.000142951	0.0151515
d__Bacteria;k__unclassified_d__Bacteria;p__Bacteroidetes;c__Bacteroidia;o__Bacteroidales;f__Prevotellaceae;g__Prevotella;s__Prevotella_sp._CAG:1185	0.000696148	0.000766177	0.000642696	0.000502463	0.000568207	0.000546057	0.000395752	0.000752527	0.000502056	0.000841317	0.000656672	0.000827751		Oscillibacter_sp._57_20	0.000163424	0.000111569	0.025974
d__Bacteria;k__unclassified_d__Bacteria;p__unclassified_d__Bacteria;c__unclassified_d__Bacteria;o__unclassified_d__Bacteria;f__unclassified_d__Bacteria;g__unclassified_d__Bacteria;s__bacterium	0.000440806	0.000702445	0.000557129	0.000567312	0.000762324	0.00068104	0.000563541	0.000506339	0.000376049	0.000417181	0.000537683	0.000826465		Coprococcus_eutactus	0.000133783	9.76e-05	0.0151515
d__Bacteria;k__unclassified_d__Bacteria;p__Firmicutes;c__Clostridia;o__Clostridiales;f__Eubacteriaceae;g__Eubacterium;s__Eubacterium_ruminantium	0.000609198	0.000719544	0.00085147	0.000828271	0.000790445	0.000536538	0.00107587	0.000814242	0.000502132	0.00096043	0.000725028	0.000814199		bacterium_D16-29	0.000173485	0.000139935	0.0411255
d__Bacteria;k__unclassified_d__Bacteria;p__Bacteroidetes;c__Bacteroidia;o__Bacteroidales;f__Prevotellaceae;g__Prevotella;s__Prevotella_sp._CAG:1124	0.000681002	0.00075456	0.000472677	0.000557858	0.000561219	0.000664067	0.000571897	0.000837066	0.000732171	0.000688482	0.000799088	0.000803048		Prevotella_sp._CAG:592	0.000101794	0.000136632	0.025974
d__Bacteria;k__unclassified_d__Bacteria;p__Firmicutes;c__Erysipelotrichia;o__Erysipelotrichales;f__Erysipelotrichaceae;g__unclassified_f__Erysipelotrichaceae;s__Erysipelotrichaceae_bacterium_NK3D112	0.000814696	0.00150945	0.0020104	0.0012469	0.00145486	0.00083679	0.00111441	0.00134081	0.000800895	0.00100377	0.000643648	0.000802619		uncultured_Blautia_sp.	0.0001567	0.000120534	0.0151515
d__Bacteria;k__unclassified_d__Bacteria;p__Firmicutes;c__Clostridia;o__Clostridiales;f__Lachnospiraceae;g__unclassified_f__Lachnospiraceae;s__Lachnospiraceae_bacterium_G41	0.00250619	0.000821319	0.00109677	0.000635208	0.000738891	0.000352767	0.000316575	0.000672822	0.000326647	0.000980566	0.000484431	0.000799616		Oscillibacter_sp._CAG:241_62_21	0.00017147	0.000100641	0.0151515
d__Bacteria;k__unclassified_d__Bacteria;p__Bacteroidetes;c__Bacteroidia;o__Bacteroidales;f__Prevotellaceae;g__Prevotella;s__Prevotella_sp._MGM1	0.000614361	0.000561972	0.000215204	0.000553483	0.000518783	0.000793193	0.000483218	0.000597368	0.00063814	0.00100135	0.000888637	0.000793183		Butyrivibrio_sp._VCB2001	0.000206423	0.000146078	0.025974
d__Bacteria;k__unclassified_d__Bacteria;p__Bacteroidetes;c__Bacteroidia;o__Bacteroidales;f__Bacteroidaceae;g__Bacteroides;s__Bacteroides_ovatus	0.000866536	0.00066702	0.000517518	0.000638412	0.000619676	0.000660939	0.000572099	0.000681325	0.000836053	0.000723901	0.000754005	0.000780317		Ruminococcus_sp._CAG:382	0.000177825	0.000135048	0.0411255
d__Bacteria;k__unclassified_d__Bacteria;p__Bacteroidetes;c__Bacteroidia;o__Bacteroidales;f__Prevotellaceae;g__Prevotella;s__Prevotella_buccae	0.00107258	0.00109433	0.000502599	0.000761469	0.000785673	0.000782876	0.000604107	0.000845659	0.000792257	0.0013206	0.000914146	0.000768479		Armatimonadetes_bacterium	0.00012929	8.58e-05	0.004329
d__Bacteria;k__unclassified_d__Bacteria;p__Firmicutes;c__Clostridia;o__Clostridiales;f__Clostridiaceae;g__Clostridium;s__Clostridium_sp._CAG:465	5.83106e-05	0.00118031	0.000511002	5.73485e-05	9.24572e-05	0.000120873	0.000123921	6.94572e-05	0.00016571	0.000214858	0.00017671	0.000767621		Firmicutes_bacterium_CAG:272	0.000218204	0.000159525	0.025974
d__Bacteria;k__unclassified_d__Bacteria;p__Bacteroidetes;c__Bacteroidia;o__Bacteroidales;f__Prevotellaceae;g__Prevotella;s__Prevotella_oryzae	0.000801272	0.00097709	0.000612345	0.000743577	0.00065095	0.000653883	0.000529781	0.000777276	0.00078862	0.000943044	0.000902047	0.000766935		Butyricicoccus_porcorum	0.00014302	0.000111474	0.0411255
d__Bacteria;k__unclassified_d__Bacteria;p__Bacteroidetes;c__Bacteroidia;o__Bacteroidales;f__Bacteroidaceae;g__Bacteroides;s__Bacteroides_cellulosilyticus	0.000606238	0.000602224	0.000618432	0.000629895	0.000507961	0.000574877	0.000630185	0.000612047	0.000882424	0.000659694	0.00077697	0.000756556		Lachnoclostridium_sp._An169	0.000189158	0.000141631	0.0411255
d__Bacteria;k__unclassified_d__Bacteria;p__Bacteroidetes;c__Bacteroidia;o__Bacteroidales;f__Bacteroidaceae;g__Bacteroides;s__Bacteroides_sp._CAG:1060_57_27	0.000848223	0.00139106	0.00172412	0.00122346	0.00153496	0.000567489	0.000862258	0.000835276	0.00122157	0.000902936	0.000874149	0.000742575		Eubacterium_ventriosum	0.000216702	0.000117212	0.0151515
d__Bacteria;k__unclassified_d__Bacteria;p__Proteobacteria;c__Alphaproteobacteria;o__unclassified_c__Alphaproteobacteria;f__unclassified_c__Alphaproteobacteria;g__unclassified_c__Alphaproteobacteria;s__Alphaproteobacteria_bacterium	0.00023042	0.00157007	0.00270779	0.000755453	0.000696113	0.000274892	0.000877892	0.000322582	0.000247315	0.000353783	0.000295236	0.000741631		Alistipes_sp._CAG:268	0.00013453	0.000118146	0.0411255
d__Bacteria;k__unclassified_d__Bacteria;p__Bacteroidetes;c__Bacteroidia;o__Bacteroidales;f__Bacteroidaceae;g__Bacteroides;s__Bacteroides_intestinalis	0.000770017	0.000775586	0.000743953	0.000663492	0.000688444	0.00070194	0.000552827	0.000653041	0.000792106	0.000657915	0.000825059	0.000741545		Clostridium_sp._CAG:138	0.000311685	0.000131279	0.0151515
d__Bacteria;k__unclassified_d__Bacteria;p__Bacteroidetes;c__Bacteroidia;o__Bacteroidales;f__Prevotellaceae;g__Prevotella;s__Prevotella_sp._CAG:732	0.000514469	0.000662929	0.000349042	0.0004616	0.000458281	0.000449079	0.000299459	0.000576691	0.000554716	0.000695113	0.000535217	0.000737857		Ruminococcaceae_bacterium_R-25	0.000126549	8.32e-05	0.0151515
d__Bacteria;k__unclassified_d__Bacteria;p__Bacteroidetes;c__Bacteroidia;o__Bacteroidales;f__Prevotellaceae;g__Prevotella;s__Prevotella_sp._KH2C16	0.000889461	0.00105743	0.000702156	0.000723263	0.000644133	0.000784806	0.000470213	0.000689738	0.000737854	0.00113219	0.000749304	0.000717099		Syntrophomonadaceae_bacterium	0.000137152	0.000110432	0.0151515
d__Bacteria;k__unclassified_d__Bacteria;p__Proteobacteria;c__Gammaproteobacteria;o__Pseudomonadales;f__Pseudomonadaceae;g__Pseudomonas;s__unclassified_g__Pseudomonas	0.000623242	0.000714185	0.00194446	0.00043988	0.000784224	0.000367011	0.000326413	0.000784347	0.00102715	0.000629775	0.000970712	0.000713324		Murimonas_intestini	0.000144648	0.00010595	0.00865801
d__Bacteria;k__unclassified_d__Bacteria;p__Firmicutes;c__unclassified_p__Firmicutes;o__unclassified_p__Firmicutes;f__unclassified_p__Firmicutes;g__unclassified_p__Firmicutes;s__Firmicutes_bacterium_CAG:103	0.00132421	0.00161834	0.00172309	0.00142449	0.00103254	0.000937362	0.00149521	0.0012309	0.000916673	0.000998679	0.000693817	0.000709207		Desulfovibrio_sp._An276	0.0001393	9.51e-05	0.004329
d__Bacteria;k__unclassified_d__Bacteria;p__Bacteroidetes;c__Bacteroidia;o__Bacteroidales;f__Rikenellaceae;g__Alistipes;s__Alistipes_sp._CAG:831	0.000787916	0.000721098	0.00102861	0.000739123	0.000813879	0.000377327	0.000498784	0.000542947	0.000719214	0.000504758	0.000627772	0.000698228		uncultured_Eubacterium_sp.	0.00012961	9.59e-05	0.0411255
d__Bacteria;k__unclassified_d__Bacteria;p__Bacteroidetes;c__Bacteroidia;o__Bacteroidales;f__Tannerellaceae;g__Parabacteroides;s__Parabacteroides_distasonis	0.000952246	0.000703754	0.00067502	0.000800847	0.000729261	0.000688228	0.000789415	0.000778619	0.000834158	0.000742419	0.000890641	0.000697284		bacterium_1XD42-54	0.000127346	9.33e-05	0.025974
d__Bacteria;k__unclassified_d__Bacteria;p__Bacteroidetes;c__Bacteroidia;o__Bacteroidales;f__Prevotellaceae;g__Prevotella;s__Prevotella_sp._P4-119	0.000598389	0.000497176	0.000277364	0.000749905	0.000592749	0.000704602	0.00065633	0.000691708	0.000485386	0.00121758	0.00120618	0.000691966		Prevotella_sp._P3-120	8.66e-05	0.000119461	0.004329
d__Bacteria;k__unclassified_d__Bacteria;p__Bacteroidetes;c__Bacteroidia;o__Bacteroidales;f__Prevotellaceae;g__unclassified_f__Prevotellaceae;s__Prevotellaceae_bacterium_LKV-178-WT-2A	0.000589681	0.000645667	0.0004539	0.000605518	0.000563009	0.000766835	0.000468865	0.000719097	0.000710804	0.000897598	0.000779976	0.00069025		unclassified_Faecalibacterium	0.000122304	9.58e-05	0.025974
d__Bacteria;k__unclassified_d__Bacteria;p__Firmicutes;c__Clostridia;o__Clostridiales;f__Ruminococcaceae;g__Faecalibacterium;s__Faecalibacterium_prausnitzii	0.00072341	0.000726498	0.000990194	0.000945156	0.000885288	0.000700542	0.00079393	0.000775307	0.000633745	0.000732392	0.000618524	0.000685961
d__Bacteria;k__unclassified_d__Bacteria;p__Bacteroidetes;c__Bacteroidia;o__Bacteroidales;f__Paludibacteraceae;g__Paludibacter;s__Paludibacter_sp.	0.00109998	0.000533501	0.000240497	0.000410346	0.00030464	0.000459196	0.00044245	0.000330459	0.000592905	0.000298795	0.000800167	0.000674038
d__Bacteria;k__unclassified_d__Bacteria;p__Bacteroidetes;c__Bacteroidia;o__Bacteroidales;f__Bacteroidaceae;g__unclassified_f__Bacteroidaceae;s__Bacteroidaceae_bacterium	0.000557496	0.000673729	0.000600256	0.000564421	0.000521254	0.000560567	0.000569808	0.000571769	0.000795136	0.000613602	0.000819356	0.000671551
d__Bacteria;k__unclassified_d__Bacteria;p__Bacteroidetes;c__unclassified_p__Bacteroidetes;o__unclassified_p__Bacteroidetes;f__unclassified_p__Bacteroidetes;g__unclassified_p__Bacteroidetes;s__Bacteroidetes_bacterium_ADurb.BinA104	0.00073649	0.00129665	0.00089211	0.000513558	0.000616438	0.000511379	0.000952891	0.000504281	0.000527591	0.000631715	0.000731116	0.000668892
d__Bacteria;k__unclassified_d__Bacteria;p__Firmicutes;c__Negativicutes;o__Selenomonadales;f__Selenomonadaceae;g__Selenomonas;s__Selenomonas_ruminantium	0.000495537	0.000517793	0.0006577	0.000521683	0.000711196	0.000450077	0.000963336	0.000608019	0.00276964	0.00246929	0.000580223	0.000651736
d__Bacteria;k__unclassified_d__Bacteria;p__Fibrobacteres;c__Fibrobacteria;o__Fibrobacterales;f__Fibrobacteraceae;g__Fibrobacter;s__Fibrobacter_succinogenes	0.000528169	0.000680274	0.000399542	0.000769673	0.000524833	0.000473107	0.00046745	0.000465166	0.00055805	0.000745492	0.0010208	0.000650107
d__Bacteria;k__unclassified_d__Bacteria;p__Firmicutes;c__Clostridia;o__Clostridiales;f__Lachnospiraceae;g__unclassified_f__Lachnospiraceae;s__Lachnospiraceae_bacterium_AD3010	0.000524314	0.000429681	0.000555329	0.000615519	0.000681627	0.000367876	0.000896827	0.000668525	0.000507966	0.00114132	0.000407212	0.000636125
d__Bacteria;k__unclassified_d__Bacteria;p__Spirochaetes;c__Spirochaetia;o__Spirochaetales;f__Spirochaetaceae;g__Treponema;s__Treponema_sp.	0.00558274	0.00109155	0.00250914	0.00102758	0.000685802	0.00105897	0.000897433	0.00055879	0.000679586	0.0022799	0.000619911	0.000633123
d__Bacteria;k__unclassified_d__Bacteria;p__Firmicutes;c__Clostridia;o__Clostridiales;f__Ruminococcaceae;g__unclassified_f__Ruminococcaceae;s__Ruminococcaceae_bacterium_KH2T8	0.000722308	0.000839318	0.000866045	0.00123565	0.000686058	0.000524358	0.000730184	0.00182746	0.000642762	0.000700046	0.000728959	0.00063175
d__Bacteria;k__unclassified_d__Bacteria;p__Bacteroidetes;c__Bacteroidia;o__Bacteroidales;f__Prevotellaceae;g__Prevotella;s__Prevotella_sp._885	0.000634326	0.000667511	0.000323577	0.000488634	0.000515289	0.0007056	0.000429445	0.000610436	0.000577069	0.000863716	0.000525584	0.000629091
d__Bacteria;k__unclassified_d__Bacteria;p__Bacteroidetes;c__Bacteroidia;o__Bacteroidales;f__Prevotellaceae;g__Prevotella;s__Prevotella_sp._P5-126	0.00057216	0.000566717	0.000340982	0.000546529	0.000560964	0.000578072	0.000580117	0.000589849	0.000698908	0.000675625	0.00082082	0.000628405
d__Bacteria;k__unclassified_d__Bacteria;p__Bacteroidetes;c__Bacteroidia;o__Bacteroidales;f__Prevotellaceae;g__Prevotella;s__Prevotella_sp._Marseille-P4119	0.000625307	0.000601242	0.000343297	0.000450975	0.000426922	0.00055431	0.000390631	0.000527642	0.000543351	0.000613359	0.000598719	0.000623344
d__Bacteria;k__unclassified_d__Bacteria;p__Firmicutes;c__Erysipelotrichia;o__unclassified_c__Erysipelotrichia;f__unclassified_c__Erysipelotrichia;g__unclassified_c__Erysipelotrichia;s__Erysipelotrichia_bacterium	0.000388485	0.00121377	0.000714717	0.000801706	0.000570252	0.00054193	0.000931463	0.000575438	0.000636549	0.000803957	0.000310341	0.000615024
d__Bacteria;k__unclassified_d__Bacteria;p__Firmicutes;c__Clostridia;o__Clostridiales;f__Lachnospiraceae;g__Butyrivibrio;s__Butyrivibrio_hungatei	0.000417331	0.00204966	0.000486309	0.000830303	0.000588658	0.000234091	0.000370954	0.000670136	0.000499025	0.000488261	0.00050285	0.000609277
d__Bacteria;k__unclassified_d__Bacteria;p__Actinobacteria;c__Coriobacteriia;o__Eggerthellales;f__Eggerthellaceae;g__Slackia;s__Slackia_heliotrinireducens	0.000571265	0.000491613	0.00102329	0.00070998	0.000760279	0.000383584	0.00101495	0.000545722	0.000664205	0.000528208	0.000434955	0.000606789
d__Bacteria;k__unclassified_d__Bacteria;p__Candidatus_Saccharibacteria;c__unclassified_p__Candidatus_Saccharibacteria;o__unclassified_p__Candidatus_Saccharibacteria;f__unclassified_p__Candidatus_Saccharibacteria;g__unclassified_p__Candidatus_Saccharibacteria;s__Candidatus_Saccharibacteria_bacterium_TM7_G3_2_Rum_HOT_351B	0.000756523	0.0015906	0.000724748	0.00145535	0.000210479	0.000201277	0.00113247	0.000451203	0.000936903	0.0020103	0.00024106	0.000605502
d__Bacteria;k__unclassified_d__Bacteria;p__Firmicutes;c__Clostridia;o__Clostridiales;f__Clostridiaceae;g__Clostridium;s__uncultured_Clostridium_sp.	0.000552402	0.000590689	0.000687366	0.000565671	0.000636889	0.00063325	0.000863876	0.000595398	0.000398932	0.000547212	0.000391645	0.000604816
d__Bacteria;k__unclassified_d__Bacteria;p__Bacteroidetes;c__Bacteroidia;o__Bacteroidales;f__Prevotellaceae;g__Prevotella;s__Prevotella_paludivivens	0.000586411	0.000713653	0.000386338	0.000573914	0.000517419	0.000559768	0.00050404	0.00058242	0.000728761	0.000766193	0.000735586	0.000601985
d__Bacteria;k__unclassified_d__Bacteria;p__Firmicutes;c__Clostridia;o__Clostridiales;f__Ruminococcaceae;g__unclassified_f__Ruminococcaceae;s__Ruminococcaceae_bacterium_AB4001	0.000646305	0.00085478	0.00113895	0.00114611	0.000628112	0.000757384	0.000551142	0.000697705	0.000545624	0.000718564	0.000642492	0.000600013
d__Bacteria;k__unclassified_d__Bacteria;p__Bacteroidetes;c__Bacteroidia;o__Bacteroidales;f__Prevotellaceae;g__Prevotella;s__Prevotella_sp._AGR2160	0.000605274	0.000550764	0.000310116	0.000485743	0.000466121	0.000520764	0.000420685	0.000477429	0.000568279	0.000606162	0.000584847	0.000594265
d__Bacteria;k__unclassified_d__Bacteria;p__Firmicutes;c__Clostridia;o__Clostridiales;f__Lachnospiraceae;g__Butyrivibrio;s__Butyrivibrio_fibrisolvens	0.000753839	0.000775995	0.00104224	0.000881713	0.000823764	0.000695616	0.000968862	0.000778708	0.00047743	0.000755923	0.000579067	0.000587318
d__Bacteria;k__unclassified_d__Bacteria;p__Bacteroidetes;c__Bacteroidia;o__Bacteroidales;f__Paludibacteraceae;g__Paludibacter;s__Paludibacter_propionicigenes	0.000878446	0.000404973	0.00013761	0.000285023	0.000198463	0.000426715	0.000337801	0.000234328	0.000460155	0.000240451	0.00080795	0.00057771
d__Bacteria;k__unclassified_d__Bacteria;p__Bacteroidetes;c__unclassified_p__Bacteroidetes;o__unclassified_p__Bacteroidetes;f__unclassified_p__Bacteroidetes;g__unclassified_p__Bacteroidetes;s__Bacteroidetes_bacterium_HGW-Bacteroidetes-19	0.000354614	0.000178679	0.000214175	0.000807723	0.00112372	0.00011821	0.000308354	8.84326e-05	0.000277926	0.000199089	0.000163455	0.000575995
d__Bacteria;k__unclassified_d__Bacteria;p__Tenericutes;c__Mollicutes;o__unclassified_c__Mollicutes;f__unclassified_c__Mollicutes;g__unclassified_c__Mollicutes;s__Mollicutes_bacterium	0.000825574	0.00127538	0.000658815	0.000800144	0.000606298	0.000208465	0.000955789	0.00167619	0.000415526	0.00175177	0.000461312	0.000567503
d__Bacteria;k__unclassified_d__Bacteria;p__Firmicutes;c__Clostridia;o__Clostridiales;f__Lachnospiraceae;g__Butyrivibrio;s__unclassified_g__Butyrivibrio	0.000552953	0.000741142	0.000782536	0.00108923	0.000658619	0.000415732	0.000609228	0.000717127	0.000446213	0.00056767	0.000531826	0.00056716
d__Bacteria;k__unclassified_d__Bacteria;p__Firmicutes;c__Clostridia;o__Clostridiales;f__Ruminococcaceae;g__Ruminococcus;s__unclassified_g__Ruminococcus	0.00062813	0.000617196	0.000716517	0.000841397	0.00067694	0.000515838	0.00109056	0.000757584	0.000468793	0.000663495	0.000479114	0.000564158
d__Bacteria;k__unclassified_d__Bacteria;p__Bacteroidetes;c__Bacteroidia;o__Bacteroidales;f__Prevotellaceae;g__Prevotella;s__Prevotella_sp._PTAC	0.000427795	0.000406528	0.000145756	0.00038511	0.000397523	0.000535207	0.000343461	0.000432944	0.000409464	0.000579638	0.000628851	0.000563986
d__Bacteria;k__unclassified_d__Bacteria;p__Bacteroidetes;c__Bacteroidia;o__Bacteroidales;f__Prevotellaceae;g__Paraprevotella;s__Paraprevotella_clara_CAG:116	0.000317163	0.000613023	0.000303943	0.000352685	0.000352104	0.000491344	0.000427221	0.000394277	0.00035544	0.000337691	0.000320822	0.000561198
d__Bacteria;k__unclassified_d__Bacteria;p__Bacteroidetes;c__Bacteroidia;o__Bacteroidales;f__Bacteroidaceae;g__Bacteroides;s__Bacteroides_heparinolyticus	0.000550956	0.00045942	0.00035007	0.000548717	0.000506256	0.000518501	0.000450401	0.000576512	0.000564642	0.000612469	0.000699905	0.000553779
d__Bacteria;k__unclassified_d__Bacteria;p__Firmicutes;c__Clostridia;o__Clostridiales;f__Lachnospiraceae;g__unclassified_f__Lachnospiraceae;s__Lachnospiraceae_bacterium_NE2001	0.000426005	0.000914831	0.00067742	0.000839835	0.000467484	0.000312299	0.000682475	0.00071122	0.00032301	0.000363487	0.00043904	0.000550948
d__Bacteria;k__unclassified_d__Bacteria;p__Firmicutes;c__Clostridia;o__Clostridiales;f__Ruminococcaceae;g__Ruminococcus;s__Ruminococcus_sp._HUN007	0.000384767	0.000598461	0.000456558	0.00154403	0.000378776	0.000184304	0.000259365	0.000885758	0.000351197	0.000280762	0.000316583	0.000544772
d__Bacteria;k__unclassified_d__Bacteria;p__Bacteroidetes;c__Bacteroidia;o__Bacteroidales;f__Muribaculaceae;g__unclassified_f__Muribaculaceae;s__Muribaculaceae_bacterium	0.000544416	0.000449398	0.000423548	0.000422066	0.000416952	0.000410208	0.000412396	0.000410209	0.000422497	0.000489717	0.000495683	0.000540483
d__Bacteria;k__unclassified_d__Bacteria;p__Firmicutes;c__Clostridia;o__Clostridiales;f__Clostridiaceae;g__Sarcina;s__Sarcina_sp.	0.000441013	0.000799066	0.000919632	0.000634505	0.000673404	0.000539201	0.000850601	0.000736908	0.000496676	0.000956791	0.000579452	0.000537138
d__Bacteria;k__unclassified_d__Bacteria;p__Firmicutes;c__Clostridia;o__Clostridiales;f__Lachnospiraceae;g__Butyrivibrio;s__Butyrivibrio_proteoclasticus	0.000558667	0.000555836	0.000937208	0.000680837	0.000749372	0.000423254	0.000675939	0.000606229	0.000462276	0.000862746	0.000389333	0.000520497
d__Bacteria;k__unclassified_d__Bacteria;p__Firmicutes;c__Negativicutes;o__Selenomonadales;f__Selenomonadaceae;g__Schwartzia_f__Selenomonadaceae;s__Schwartzia_succinivorans	0.00041024	0.000779185	0.00105313	0.000579735	0.000670123	0.000391704	0.000547234	0.000696362	0.000554489	0.000857004	0.000650737	0.000520325
d__Bacteria;k__unclassified_d__Bacteria;p__Bacteroidetes;c__Bacteroidia;o__Bacteroidales;f__Bacteroidaceae;g__Bacteroides;s__Bacteroides_graminisolvens	0.000267802	0.000354986	0.00019857	0.0002651	0.000208263	0.000270898	0.000169136	0.000225378	0.000243072	0.000269199	0.000243372	0.000519897
d__Bacteria;k__unclassified_d__Bacteria;p__Firmicutes;c__Clostridia;o__Clostridiales;f__Ruminococcaceae;g__unclassified_f__Ruminococcaceae;s__Ruminococcaceae_bacterium_AE2021	0.000332584	0.000327497	0.00044807	0.000630599	0.000544517	0.00023449	0.000543999	0.000650445	0.000669357	0.000303162	0.000407443	0.000518009
d__Bacteria;k__unclassified_d__Bacteria;p__Firmicutes;c__Clostridia;o__Clostridiales;f__Ruminococcaceae;g__unclassified_f__Ruminococcaceae;s__Ruminococcaceae_bacterium_YRB3002	0.00107086	0.000544055	0.000812287	0.000876322	0.000608172	0.00049414	0.000544875	0.000927826	0.000401054	0.000513895	0.000509631	0.000516894
d__Bacteria;k__unclassified_d__Bacteria;p__Firmicutes;c__Clostridia;o__Clostridiales;f__Lachnospiraceae;g__Butyrivibrio;s__Butyrivibrio_sp._AC2005	0.000442803	0.000293135	0.000450213	0.000663726	0.000458025	0.000225172	0.000609228	0.000707103	0.000351879	0.000261678	0.000334539	0.00051312
d__Bacteria;k__unclassified_d__Bacteria;p__Bacteroidetes;c__Bacteroidia;o__Bacteroidales;f__Bacteroidaceae;g__Bacteroides;s__Bacteroides_caccae	0.000384836	0.000342959	0.000301114	0.000328386	0.000305577	0.000349306	0.000337262	0.000396783	0.000343544	0.00036753	0.000403821	0.000512691
d__Bacteria;k__unclassified_d__Bacteria;p__Bacteroidetes;c__Bacteroidia;o__Bacteroidales;f__Tannerellaceae;g__Tannerella;s__Tannerella_forsythia	0.000451339	0.000419863	0.0004034	0.000351435	0.000386445	0.000350304	0.000364688	0.000326878	0.000481598	0.000343352	0.000509092	0.000511662
d__Bacteria;k__unclassified_d__Bacteria;p__Bacteroidetes;c__Flavobacteriia;o__Flavobacteriales;f__unclassified_o__Flavobacteriales;g__unclassified_o__Flavobacteriales;s__Flavobacteriales_bacterium	0.000380843	0.000388202	0.000360445	0.000390735	0.000563691	0.000308704	0.000443191	0.000324551	0.000436439	0.000212917	0.000335464	0.000508488
d__Bacteria;k__unclassified_d__Bacteria;p__Firmicutes;c__Clostridia;o__Clostridiales;f__unclassified_o__Clostridiales;g__unclassified_o__Clostridiales;s__Clostridiales_bacterium_Marseille-P2846	0.000430549	0.000341078	0.000697569	0.000464022	0.00048785	0.000295525	0.000568392	0.000414058	0.000393477	0.000343675	0.000219173	0.000505572
d__Bacteria;k__unclassified_d__Bacteria;p__Bacteroidetes;c__Bacteroidia;o__Bacteroidales;f__Prevotellaceae;g__Prevotella;s__Prevotella_saccharolytica	0.000376575	0.000521311	0.000219491	0.000315026	0.000309156	0.000452407	0.000246764	0.000323835	0.000461291	0.000557643	0.000394111	0.000504371
d__Bacteria;k__unclassified_d__Bacteria;p__Bacteroidetes;c__Bacteroidia;o__Bacteroidales;f__Rikenellaceae;g__Alistipes;s__Alistipes_communis	0.000372995	0.000331751	0.00053921	0.000459647	0.000371448	0.000243143	0.000369068	0.000352567	0.000443258	0.000377396	0.000323365	0.000487473
d__Bacteria;k__unclassified_d__Bacteria;p__Firmicutes;c__Clostridia;o__Clostridiales;f__Ruminococcaceae;g__Ruminococcus;s__Ruminococcus_bromii	0.000593364	0.00101104	0.000996282	0.000810457	0.000955845	0.104939	0.00117526	0.00171226	0.000682769	0.000975552	0.000501077	0.000485414
d__Bacteria;k__unclassified_d__Bacteria;p__Spirochaetes;c__Spirochaetia;o__Spirochaetales;f__Spirochaetaceae;g__Treponema;s__Treponema_bryantii	0.00134658	0.000706945	0.00150274	0.000670368	0.000577751	0.000505721	0.00127129	0.00058242	0.000616886	0.000834362	0.000532366	0.000484556
d__Bacteria;k__unclassified_d__Bacteria;p__Firmicutes;c__Clostridia;o__Clostridiales;f__Lachnospiraceae;g__Butyrivibrio;s__Butyrivibrio_sp._VCD2006	0.000430824	0.000318661	0.000471476	0.000631693	0.000517675	0.000253659	0.000501951	0.000525136	0.000358471	0.00030769	0.000315119	0.000479152
d__Bacteria;k__unclassified_d__Bacteria;p__Bacteroidetes;c__Bacteroidia;o__Marinilabiliales;f__unclassified_o__Marinilabiliales;g__unclassified_o__Marinilabiliales;s__Marinilabiliales_bacterium	0.00035606	0.000571953	0.000606	0.00055192	0.000730795	0.00021998	0.00127957	0.000396067	0.000439772	0.000464568	0.00029146	0.000477608
d__Bacteria;k__unclassified_d__Bacteria;p__Bacteroidetes;c__Bacteroidia;o__Bacteroidales;f__Prevotellaceae;g__Prevotella;s__Prevotella_marshii	0.000502559	0.000438844	0.000238696	0.000291508	0.000393518	0.000391571	0.00020795	0.000521913	0.000358471	0.000522386	0.000317354	0.000475893
d__Bacteria;k__unclassified_d__Bacteria;p__Firmicutes;c__Clostridia;o__Clostridiales;f__Lachnospiraceae;g__Oribacterium;s__Oribacterium_sp._NK2B42	0.000277716	0.000275709	0.000339267	0.000415425	0.000416143	0.000305909	0.000415024	0.000405644	0.000414389	0.000308984	0.000235511	0.000475035
d__Bacteria;k__unclassified_d__Bacteria;p__Firmicutes;c__Clostridia;o__Clostridiales;f__Eubacteriaceae;g__unclassified_f__Eubacteriaceae;s__Eubacteriaceae_bacterium	0.00067336	0.000604024	0.000734179	0.000750921	0.00144012	0.000606027	0.000645009	0.000683831	0.000369609	0.000724225	0.000382089	0.000464913
d__Bacteria;k__unclassified_d__Bacteria;p__Firmicutes;c__Clostridia;o__Clostridiales;f__Ruminococcaceae;g__Ruminococcus;s__Ruminococcus_sp._JE7A12	0.000184432	0.000219258	0.00039414	0.000285414	0.000236639	0.00129865	0.000293731	0.000390249	0.000294596	0.000257473	0.000116137	0.000463369
d__Bacteria;k__unclassified_d__Bacteria;p__Firmicutes;c__Clostridia;o__Clostridiales;f__Lachnospiraceae;g__unclassified_f__Lachnospiraceae;s__Lachnospiraceae_bacterium_XBB2008	0.000606857	0.000580462	0.000679649	0.00084085	0.00838105	0.000281614	0.000598514	0.000616611	0.000354152	0.00043578	0.000370221	0.000461997
d__Bacteria;k__unclassified_d__Bacteria;p__Firmicutes;c__Clostridia;o__Clostridiales;f__Lachnospiraceae;g__Butyrivibrio;s__Butyrivibrio_sp._INlla21	0.000194552	0.000225476	0.000211946	0.000220487	0.000296289	0.000232693	0.00033524	0.000190202	0.000137978	0.000262163	0.000207151	0.000461482
d__Bacteria;k__unclassified_d__Bacteria;p__Bacteroidetes;c__Bacteroidia;o__Bacteroidales;f__Prevotellaceae;g__Prevotella;s__Prevotella_stercorea	0.000438397	0.000523357	0.000268362	0.00033198	0.000357728	0.000415	0.000286454	0.000435092	0.000407646	0.000590717	0.000457844	0.000460624
d__Bacteria;k__unclassified_d__Bacteria;p__Bacteroidetes;c__Bacteroidia;o__Bacteroidales;f__unclassified_o__Bacteroidales;g__Phocaeicola;s__Phocaeicola_sartorii	0.000317369	0.000346559	0.000354786	0.000268538	0.000264249	0.000242411	0.000276413	0.000327952	0.000392492	0.000285695	0.00030302	0.000458051
d__Bacteria;k__unclassified_d__Bacteria;p__Tenericutes;c__unclassified_p__Tenericutes;o__unclassified_p__Tenericutes;f__unclassified_p__Tenericutes;g__unclassified_p__Tenericutes;s__Tenericutes_bacterium_ADurb.BinA155	0.000261537	0.0005479	0.000308916	0.000300337	0.000525685	0.000236553	0.000322168	0.000343079	0.000418632	0.000809294	0.000466398	0.00045625
d__Bacteria;k__unclassified_d__Bacteria;p__Bacteroidetes;c__unclassified_p__Bacteroidetes;o__unclassified_p__Bacteroidetes;f__unclassified_p__Bacteroidetes;g__unclassified_p__Bacteroidetes;s__Bacteroidetes_bacterium_ADurb.Bin234	0.000328522	0.000279145	0.000206115	0.000454569	0.000626579	0.00012693	0.000280322	0.000171405	0.000217765	0.000191892	0.00017093	0.000455392
d__Bacteria;k__unclassified_d__Bacteria;p__Bacteroidetes;c__Bacteroidia;o__Bacteroidales;f__Prevotellaceae;g__Prevotella;s__Prevotella_sp._CAG:1058	0.000455814	0.000558577	0.000365418	0.000354639	0.000357814	0.000438296	0.000308219	0.00042811	0.000405297	0.000499582	0.000405362	0.000455306
d__Bacteria;k__unclassified_d__Bacteria;p__Firmicutes;c__Clostridia;o__Clostridiales;f__Ruminococcaceae;g__Flavonifractor;s__Flavonifractor_plautii	0.000321775	0.000353513	0.000408458	0.000406283	0.000486487	0.00032155	0.000408892	0.000402332	0.000317858	0.000489879	0.000249228	0.000454363
d__Bacteria;k__unclassified_d__Bacteria;p__Firmicutes;c__Clostridia;o__Clostridiales;f__Ruminococcaceae;g__unclassified_f__Ruminococcaceae;s__Ruminococcaceae_bacterium_FB2012	0.000383391	0.000447598	0.000539553	0.000544107	0.000547329	0.00032195	0.000515697	0.00055512	0.000409616	0.000422518	0.000336158	0.000451618
d__Bacteria;k__unclassified_d__Bacteria;p__Bacteroidetes;c__Bacteroidia;o__Bacteroidales;f__Odoribacteraceae;g__Odoribacter;s__Odoribacter_splanchnicus	0.000412098	0.000372167	0.000389682	0.00033659	0.000359262	0.000314828	0.00039528	0.000390697	0.000475839	0.000342139	0.000349798	0.000451532
d__Bacteria;k__unclassified_d__Bacteria;p__Bacteroidetes;c__Bacteroidia;o__Bacteroidales;f__Prevotellaceae;g__Prevotella;s__Prevotella_buccalis	0.000668128	0.000770186	0.000385909	0.000527387	0.000454872	0.000581333	0.000320416	0.000505892	0.000517437	0.000783175	0.000523002	0.000448444
d__Bacteria;k__unclassified_d__Bacteria;p__Proteobacteria;c__Gammaproteobacteria;o__Aeromonadales;f__Succinivibrionaceae;g__unclassified_f__Succinivibrionaceae;s__Succinivibrionaceae_bacterium_WG-1	9.96857e-05	0.000132864	3.45526e-05	2.88305e-05	8.26576e-06	0.000477034	0.000576209	0.000115374	0.000293081	1.30192e-05	0.000188039	0.000447672
d__Bacteria;k__unclassified_d__Bacteria;p__Bacteroidetes;c__Bacteroidia;o__Bacteroidales;f__Prevotellaceae;g__Prevotella;s__Prevotella_baroniae	0.00055846	0.000568272	0.000301371	0.000454803	0.000391644	0.000531946	0.00039838	0.000468836	0.000535774	0.000631877	0.000465165	0.000446214
d__Bacteria;k__unclassified_d__Bacteria;p__Firmicutes;c__Clostridia;o__Clostridiales;f__Ruminococcaceae;g__Papillibacter;s__Papillibacter_sp.	0.000455814	0.000683792	0.000707429	0.000702167	0.000989334	0.000388842	0.00035613	0.000630933	0.000531834	0.000449689	0.000368679	0.000442268
d__Bacteria;k__unclassified_d__Bacteria;p__Bacteroidetes;c__Bacteroidia;o__Bacteroidales;f__unclassified_o__Bacteroidales;g__Phocaeicola;s__Phocaeicola_dorei	0.000360948	0.000348359	0.000357358	0.000319245	0.000316485	0.000353432	0.000365564	0.000298057	0.000465459	0.000350953	0.000398041	0.000441067
d__Bacteria;k__unclassified_d__Bacteria;p__Bacteroidetes;c__Bacteroidia;o__Bacteroidales;f__Prevotellaceae;g__Prevotella;s__Prevotella_intermedia	0.000636804	0.000502003	0.000340211	0.000392376	0.000379543	0.000520364	0.000405792	0.000465703	0.000501829	0.000731179	0.000545929	0.000437722
d__Bacteria;k__unclassified_d__Bacteria;p__Bacteroidetes;c__unclassified_p__Bacteroidetes;o__unclassified_p__Bacteroidetes;f__unclassified_p__Bacteroidetes;g__unclassified_p__Bacteroidetes;s__Bacteroidetes_bacterium_ADurb.Bin057	0.000647062	0.000353431	0.000196513	0.000325183	0.000222409	0.000366145	0.000389957	0.000201301	0.00043068	0.000214938	0.000534446	0.000437464
d__Bacteria;k__unclassified_d__Bacteria;p__Firmicutes;c__Clostridia;o__Clostridiales;f__Lachnospiraceae;g__Lachnoclostridium;s__Lachnoclostridium_sp.	0.000374234	0.000436471	0.000599827	0.000524731	0.000496883	0.000367144	0.000564484	0.00051444	0.000358016	0.00048349	0.000262946	0.000435663
d__Bacteria;k__unclassified_d__Bacteria;p__Firmicutes;c__unclassified_p__Firmicutes;o__unclassified_p__Firmicutes;f__unclassified_p__Firmicutes;g__unclassified_p__Firmicutes;s__Firmicutes_bacterium_CAG:555	0.000880098	0.000520166	0.000762387	0.00103188	0.000856997	0.000625729	0.000664281	0.000719634	0.000424846	0.000429311	0.000344481	0.000427686
d__Bacteria;k__unclassified_d__Bacteria;p__Firmicutes;c__Clostridia;o__Clostridiales;f__Ruminococcaceae;g__Faecalibacterium;s__Faecalibacterium_sp._CAG:74_58_120	0.000325493	0.000284218	0.000522662	0.000353388	0.000390962	0.000247403	0.000647233	0.000401885	0.000370367	0.000356371	0.000202373	0.000419709
d__Bacteria;k__unclassified_d__Bacteria;p__Bacteroidetes;c__Bacteroidia;o__Bacteroidales;f__Prevotellaceae;g__Prevotella;s__Prevotella_sp._P5-50	0.000365767	0.000429108	0.000271791	0.000395189	0.000368039	0.000452407	0.000400267	0.000546438	0.000372715	0.000526106	0.000613438	0.000419108
d__Bacteria;k__unclassified_d__Bacteria;p__Bacteroidetes;c__Bacteroidia;o__Bacteroidales;f__Paludibacteraceae;g__Paludibacter;s__uncultured_Paludibacter_sp.	0.000633775	0.000306962	0.000115147	0.000207283	0.000201105	0.000316492	0.000197303	0.000139451	0.000359153	0.000192458	0.000492523	0.000412332
d__Bacteria;k__unclassified_d__Bacteria;p__Firmicutes;c__Clostridia;o__Clostridiales;f__Lachnospiraceae;g__Oribacterium;s__Oribacterium_sp._FC2011	0.000230489	0.000250511	0.000329665	0.00036378	0.000407067	0.000255057	0.000476884	0.000374496	0.000370367	0.000253754	0.000201448	0.000410788
d__Bacteria;k__unclassified_d__Bacteria;p__Firmicutes;c__Negativicutes;o__Acidaminococcales;f__Acidaminococcaceae;g__unclassified_f__Acidaminococcaceae;s__Acidaminococcaceae_bacterium	0.000169356	0.000148899	0.000236638	0.000207283	0.000248314	0.000199413	0.000220618	0.000197899	0.00015245	0.00014305	0.000103344	0.00040993
d__Bacteria;k__unclassified_d__Bacteria;p__Bacteroidetes;c__Bacteroidia;o__Bacteroidales;f__Rikenellaceae;g__Alistipes;s__Alistipes_sp.	0.000384354	0.000414218	0.000456386	0.000334715	0.000358921	0.000245672	0.000302222	0.000319986	0.00054767	0.000294348	0.000362206	0.000406156
d__Bacteria;k__unclassified_d__Bacteria;p__Fibrobacteres;c__Fibrobacteria;o__Fibrobacterales;f__Fibrobacteraceae;g__Fibrobacter;s__unclassified_g__Fibrobacter	0.000387865	0.00037683	0.000186138	0.000340497	0.000225391	0.000319221	0.000362262	0.000267446	0.000310129	0.000453975	0.000518725	0.000401524
d__Bacteria;k__unclassified_d__Bacteria;p__Firmicutes;c__Clostridia;o__Clostridiales;f__Clostridiaceae;g__Clostridium;s__unclassified_g__Clostridium	0.00052927	0.000403419	0.000521633	0.000471445	0.00041022	0.000298454	0.00041745	0.000456126	0.00027535	0.000350549	0.000335618	0.000399036
d__Bacteria;k__unclassified_d__Bacteria;p__Bacteroidetes;c__Bacteroidia;o__Bacteroidales;f__Prevotellaceae;g__Prevotella;s__Prevotella_disiens	0.000258646	0.000180725	0.000103915	0.000145246	0.000129184	0.000187632	0.000109231	0.000167467	0.000152223	0.000191002	0.000194358	0.000396291
d__Bacteria;k__unclassified_d__Bacteria;p__Bacteroidetes;c__Bacteroidia;o__Bacteroidales;f__Prevotellaceae;g__Prevotella;s__Prevotella_bergensis	0.000295959	0.000433935	0.000293226	0.000388001	0.000307623	0.000422788	0.000244001	0.000401885	0.000360516	0.00041896	0.000442662	0.000395476
d__Bacteria;k__unclassified_d__Bacteria;p__Actinobacteria;c__Actinobacteria;o__Corynebacteriales;f__Corynebacteriaceae;g__Corynebacterium;s__Corynebacterium_variabile	0.00167376	0.00108427	0.00184321	0.000977893	0.000711793	0.000295326	0.000565967	0.000372258	0.000263909	0.00101049	0.000686033	0.000394919
d__Bacteria;k__unclassified_d__Bacteria;p__Planctomycetes;c__unclassified_p__Planctomycetes;o__unclassified_p__Planctomycetes;f__unclassified_p__Planctomycetes;g__unclassified_p__Planctomycetes;s__Planctomycetes_bacterium	0.000289281	0.000432299	0.000403314	0.000387454	0.000569911	0.000274626	0.000273987	0.000526657	0.000357864	0.000299361	0.000273504	0.000394061
d__Bacteria;k__unclassified_d__Bacteria;p__Bacteroidetes;c__Bacteroidia;o__Bacteroidales;f__Bacteroidaceae;g__Bacteroides;s__Bacteroides_sp.	0.000391996	0.000361613	0.00032452	0.000382063	0.000293562	0.000326675	0.000273516	0.000291344	0.000332936	0.000298391	0.00043904	0.000392774
d__Bacteria;k__unclassified_d__Bacteria;p__Firmicutes;c__Clostridia;o__Clostridiales;f__Ruminococcaceae;g__Ruminococcus;s__uncultured_Ruminococcus_sp.	0.000306217	0.000370121	0.000348613	0.000359639	0.000417123	0.00132048	0.000391709	0.000328131	0.000231479	0.000324187	0.000214626	0.000390673
d__Bacteria;k__unclassified_d__Bacteria;p__Bacteroidetes;c__Bacteroidia;o__Bacteroidales;f__Bacteroidaceae;g__Bacteroides;s__Bacteroides_salyersiae	0.000445901	0.000443998	0.000677335	0.000349326	0.000495264	0.000472375	0.000430455	0.000363755	0.000504632	0.000693739	0.000453759	0.000390544
d__Bacteria;k__unclassified_d__Bacteria;p__Bacteroidetes;c__Bacteroidia;o__Bacteroidales;f__Bacteroidaceae;g__Bacteroides;s__Bacteroides_xylanisolvens	0.00040012	0.000335023	0.000364046	0.000339794	0.000324495	0.000314096	0.000365025	0.000378434	0.000422421	0.000400685	0.000406904	0.000385741
d__Bacteria;k__unclassified_d__Bacteria;p__Firmicutes;c__Clostridia;o__Clostridiales;f__Lachnospiraceae;g__unclassified_f__Lachnospiraceae;s__unclassified_f__Lachnospiraceae	0.000413475	0.000502903	0.000668932	0.000506682	0.000467058	0.000425916	0.000544067	0.000774412	0.000370518	0.000528613	0.000646961	0.00038514
d__Bacteria;k__unclassified_d__Bacteria;p__Firmicutes;c__Clostridia;o__Clostridiales;f__Lachnospiraceae;g__Oribacterium;s__Oribacterium_sp._KHPX15	0.000234206	0.000225476	0.000260645	0.000327449	0.000321342	0.000235222	0.000324796	0.000319628	0.000272547	0.000296854	0.000201679	0.000385055
d__Bacteria;k__unclassified_d__Bacteria;p__Bacteroidetes;c__Bacteroidia;o__Bacteroidales;f__Prevotellaceae;g__Prevotella;s__Prevotella_sp._OH937_COT-195	0.000503729	0.000468542	0.000413774	0.00038886	0.000367272	0.000440426	0.000264351	0.000622608	0.000333769	0.000814955	0.000448056	0.000384797
d__Bacteria;k__unclassified_d__Bacteria;p__Firmicutes;c__Clostridia;o__Clostridiales;f__Lachnospiraceae;g__Lachnoclostridium;s__[Clostridium]_aminophilum	0.000273103	0.000328888	0.000454757	0.000397298	0.0003844	0.000238417	0.000669335	0.000373869	0.000321646	0.000274051	0.000212314	0.000384197
d__Bacteria;k__unclassified_d__Bacteria;p__Firmicutes;c__unclassified_p__Firmicutes;o__unclassified_p__Firmicutes;f__unclassified_p__Firmicutes;g__unclassified_p__Firmicutes;s__Firmicutes_bacterium_CAG:129	0.00051502	0.000248793	0.000475763	0.00048754	0.000379543	0.000293196	0.000369	0.000316227	0.000805896	0.000321437	0.000140258	0.000382395
d__Bacteria;k__unclassified_d__Bacteria;p__Firmicutes;c__Clostridia;o__Clostridiales;f__Lachnospiraceae;g__Butyrivibrio;s__Butyrivibrio_sp._AE3004	0.000544278	0.000253292	0.000310459	0.000472461	0.000369147	0.000169927	0.000233556	0.000372974	0.000216628	0.000179035	0.000221639	0.000380079
d__Bacteria;k__unclassified_d__Bacteria;p__Bacteroidetes;c__Bacteroidia;o__Bacteroidales;f__Prevotellaceae;g__Prevotella;s__Prevotella_bivia	0.000234069	0.000241593	0.000165904	0.000173061	0.000184829	0.000196884	0.00010667	0.000219828	0.000221174	0.000364943	0.000215705	0.000379565
d__Bacteria;k__unclassified_d__Bacteria;p__Lentisphaerae;c__Lentisphaeria;o__unclassified_c__Lentisphaeria;f__unclassified_c__Lentisphaeria;g__unclassified_c__Lentisphaeria;s__Lentisphaeria_bacterium	0.000340707	0.000714553	0.000231837	0.000733185	0.000474386	0.000662736	0.000294877	0.000361025	0.000346044	0.000350306	0.00030171	0.000379565
d__Bacteria;k__unclassified_d__Bacteria;p__Bacteroidetes;c__Bacteroidia;o__Bacteroidales;f__Prevotellaceae;g__Prevotella;s__Prevotella_sp._P4-98	0.00029231	0.000281027	0.000131952	0.000277992	0.00026297	0.000285009	0.000258893	0.000267177	0.000247542	0.00036001	0.000521653	0.000377249
d__Bacteria;k__unclassified_d__Bacteria;p__Bacteroidetes;c__Bacteroidia;o__Bacteroidales;f__Bacteroidaceae;g__Bacteroides;s__Bacteroides_sp._Marseille-P3684	0.000309866	0.000288472	0.000253272	0.000257677	0.000234083	0.000327474	0.000191778	0.000259211	0.000275502	0.000198442	0.000358892	0.000377163
d__Bacteria;k__unclassified_d__Bacteria;p__Bacteroidetes;c__Bacteroidia;o__Bacteroidales;f__Prevotellaceae;g__Prevotella;s__Prevotella_enoeca	0.000488584	0.000611551	0.000281908	0.000316589	0.000258198	0.000339122	0.000196495	0.000350419	0.000330208	0.000596297	0.000326756	0.000374761
d__Bacteria;k__unclassified_d__Bacteria;p__Bacteroidetes;c__Bacteroidia;o__Bacteroidales;f__Bacteroidaceae;g__Bacteroides;s__Bacteroides_stercoris	0.000348625	0.000356949	0.000289196	0.000354209	0.000450952	0.000371337	0.000322639	0.000371542	0.000367942	0.000398259	0.000429561	0.000374075
d__Bacteria;k__unclassified_d__Bacteria;p__Firmicutes;c__Clostridia;o__Clostridiales;f__Lachnospiraceae;g__unclassified_f__Lachnospiraceae;s__Lachnospiraceae_bacterium_V9D3004	0.000311518	0.000316125	0.000379479	0.000412221	0.000437744	0.000277088	0.000339755	0.000427484	0.000263303	0.000284563	0.000320591	0.000373131
d__Bacteria;k__unclassified_d__Bacteria;p__Bacteroidetes;c__Bacteroidia;o__Bacteroidales;f__Odoribacteraceae;g__Butyricimonas;s__Butyricimonas_virosa	0.000403493	0.000298044	0.000366532	0.000293696	0.000309497	0.000242877	0.000265969	0.000286511	0.00038393	0.000287959	0.000298396	0.000372703
d__Bacteria;k__unclassified_d__Bacteria;p__Firmicutes;c__Clostridia;o__Clostridiales;f__Eubacteriaceae;g__Eubacterium;s__Eubacterium_sp._AB3007	0.000366593	0.000470833	0.000620747	0.000527387	0.000701993	0.000422056	0.000420415	0.000512694	0.000311796	0.00051244	0.000255548	0.000372617
d__Bacteria;k__unclassified_d__Bacteria;p__Firmicutes;c__Clostridia;o__Clostridiales;f__Lachnospiraceae;g__unclassified_f__Lachnospiraceae;s__Lachnospiraceae_bacterium_Oil+RF-744-WCA-WT-11	0.000237717	0.000260737	0.000362074	0.000569187	0.000261948	0.000257786	0.000256602	0.000366709	0.00035938	0.000259252	0.000156827	0.000371673
d__Bacteria;k__unclassified_d__Bacteria;p__Firmicutes;c__Clostridia;o__Clostridiales;f__Lachnospiraceae;g__unclassified_f__Lachnospiraceae;s__Lachnospiraceae_bacterium_AC3007	0.000365285	0.000343696	0.000403657	0.000349638	0.000551675	0.00025559	0.000422706	0.000519318	0.000294823	0.000339228	0.000358353	0.000370215
d__Bacteria;k__unclassified_d__Bacteria;p__Bacteroidetes;c__Bacteroidia;o__Bacteroidales;f__Tannerellaceae;g__Parabacteroides;s__unclassified_g__Parabacteroides	0.000306836	0.00033306	0.000316118	0.000356436	0.000307282	0.000289003	0.000275335	0.000281767	0.000391204	0.000299846	0.000315736	0.000369958
d__Bacteria;k__unclassified_d__Bacteria;p__Bacteroidetes;c__Bacteroidia;o__Bacteroidales;f__Bacteroidaceae;g__Bacteroides;s__Bacteroides_sp._An322	0.000215412	0.00025272	0.000198228	0.000222675	0.000206047	0.000223175	0.000300672	0.000211236	0.000239738	0.000266449	0.000347486	0.000364125
d__Bacteria;k__unclassified_d__Bacteria;p__Bacteroidetes;c__Bacteroidia;o__Bacteroidales;f__Prevotellaceae;g__Prevotella;s__Prevotella_histicola	0.000501836	0.000318088	0.000156816	0.000284008	0.0003504	0.00036102	0.000178166	0.000333502	0.0001967	0.000401898	0.000268418	0.000362495
d__Bacteria;k__unclassified_d__Bacteria;p__Firmicutes;c__Clostridia;o__Clostridiales;f__Lachnospiraceae;g__unclassified_f__Lachnospiraceae;s__Lachnospiraceae_bacterium_NK4A179	0.000665994	0.00178	0.00129971	0.0010279	0.00047984	0.000242211	0.00101131	0.00159214	0.000753235	0.000411521	0.00104531	0.000362238
d__Bacteria;k__unclassified_d__Bacteria;p__Bacteroidetes;c__Bacteroidia;o__Bacteroidales;f__Muribaculaceae;g__Muribaculum;s__unclassified_g__Muribaculum	0.000384423	0.000380184	0.000459387	0.000360186	0.000388576	0.000237419	0.000295685	0.000305397	0.000469778	0.000320143	0.000316815	0.000361466
d__Bacteria;k__unclassified_d__Bacteria;p__Bacteroidetes;c__Bacteroidia;o__Bacteroidales;f__Prevotellaceae;g__Prevotella;s__Prevotella_sp._CAG:520	0.000276889	0.00034705	0.000139411	0.000200759	0.000249762	0.000304711	0.000162196	0.000313094	0.000220341	0.000400927	0.000272425	0.000360951
d__Bacteria;k__unclassified_d__Bacteria;p__Actinobacteria;c__Coriobacteriia;o__Eggerthellales;f__Eggerthellaceae;g__Denitrobacterium;s__Denitrobacterium_detoxificans	0.000262639	0.000267364	0.000379222	0.000374679	0.000444476	0.000196218	0.000939616	0.000282394	0.000396962	0.000301221	0.000231426	0.000355118
d__Bacteria;k__unclassified_d__Bacteria;p__Firmicutes;c__Clostridia;o__Clostridiales;f__Lachnospiraceae;g__Blautia;s__Blautia_obeum	0.000304771	0.000325451	0.000352643	0.000372062	0.000384741	0.000310768	0.000534363	0.000350508	0.000226024	0.000294348	0.000224799	0.000353746
d__Bacteria;k__unclassified_d__Bacteria;p__Firmicutes;c__Clostridia;o__Clostridiales;f__Lachnospiraceae;g__Pseudobutyrivibrio;s__Pseudobutyrivibrio_ruminis	0.000560939	0.00122883	0.000938666	0.000361123	0.000374004	0.000716649	0.000579747	0.000384163	0.000302022	0.000387342	0.000225878	0.000353574
d__Bacteria;k__unclassified_d__Bacteria;p__Bacteroidetes;c__unclassified_p__Bacteroidetes;o__unclassified_p__Bacteroidetes;f__unclassified_p__Bacteroidetes;g__unclassified_p__Bacteroidetes;s__Bacteroidetes_bacterium_HGW-Bacteroidetes-1	0.000384079	0.000211813	0.000189225	0.000233769	0.00116939	0.000239282	0.000182209	0.000132559	0.000150102	0.000117173	0.000265027	0.000351859
d__Bacteria;k__unclassified_d__Bacteria;p__Bacteroidetes;c__Bacteroidia;o__Bacteroidales;f__Prevotellaceae;g__Prevotella;s__Prevotella_timonensis	0.000611745	0.000575226	0.000336524	0.000401049	0.000298931	0.0004566	0.000319944	0.000397141	0.000459397	0.000540176	0.000433029	0.000350057
d__Bacteria;k__unclassified_d__Bacteria;p__Bacteroidetes;c__Bacteroidia;o__Bacteroidales;f__Prevotellaceae;g__Prevotella;s__Prevotella_sp._oral_taxon_376	0.000413269	0.000502003	0.00028388	0.000290258	0.000299442	0.000366611	0.000191845	0.000326431	0.000337709	0.000544381	0.000287761	0.0003498
d__Bacteria;k__unclassified_d__Bacteria;p__Firmicutes;c__Clostridia;o__Clostridiales;f__Clostridiales_Family_XIII._Incertae_Sedis;g__Mogibacterium;s__Mogibacterium_sp.	0.000359502	0.000387793	0.000639095	0.00046246	0.000644218	0.000334663	0.00030175	0.00045908	0.000286943	0.00139475	0.000195437	0.000348685
d__Bacteria;k__unclassified_d__Bacteria;p__Firmicutes;c__Clostridia;o__Clostridiales;f__Eubacteriaceae;g__Eubacterium;s__Eubacterium_sp._CAG:841	0.000121027	0.000224903	0.000189997	0.000182281	0.000232634	0.000100905	0.00017729	0.000208909	9.73652e-05	0.000130111	8.96267e-05	0.000348599
d__Bacteria;k__unclassified_d__Bacteria;p__Bacteroidetes;c__Bacteroidia;o__Bacteroidales;f__Prevotellaceae;g__Alloprevotella;s__Alloprevotella_rava	0.000237098	0.00033985	0.000725863	0.00024377	0.000225135	0.000314695	0.00023295	0.000286377	0.00075028	0.00043861	0.000258399	0.000343881
d__Bacteria;k__unclassified_d__Bacteria;p__Firmicutes;c__Clostridia;o__Clostridiales;f__Eubacteriaceae;g__Eubacterium;s__[Eubacterium]_cellulosolvens	0.000342497	0.000340587	0.000449784	0.000438317	0.000406897	0.000295459	0.000461655	0.000445072	0.000335967	0.000353702	0.000279823	0.000343024
d__Bacteria;k__unclassified_d__Bacteria;p__Firmicutes;c__Clostridia;o__Clostridiales;f__Lachnospiraceae;g__Oribacterium;s__Oribacterium_sp._C9	0.000243776	0.000251493	0.000304886	0.000367686	0.00036429	0.000226636	0.000427154	0.000328848	0.000291717	0.00025715	0.00022819	0.000342938
d__Bacteria;k__unclassified_d__Bacteria;p__Bacteroidetes;c__Bacteroidia;o__Bacteroidales;f__Prevotellaceae;g__Prevotella;s__Prevotella_pleuritidis	0.000410859	0.000585862	0.000294941	0.000313385	0.000232038	0.000341785	0.000204446	0.000327236	0.000300279	0.000525216	0.000356118	0.000340365
d__Bacteria;k__unclassified_d__Bacteria;p__unclassified_d__Bacteria;c__unclassified_d__Bacteria;o__unclassified_d__Bacteria;f__unclassified_d__Bacteria;g__unclassified_d__Bacteria;s__uncultured_bacterium_LAB20	0.00038105	0.000341487	0.000710087	0.000358779	0.000358666	0.000189895	0.00018578	0.000247799	0.000534561	0.000347637	0.000231426	0.00033985
d__Bacteria;k__unclassified_d__Bacteria;p__Bacteroidetes;c__Bacteroidia;o__Bacteroidales;f__Prevotellaceae;g__Prevotella;s__Prevotella_oris	0.000318678	0.000336087	0.000203372	0.000269788	0.000254279	0.000312032	0.000217721	0.000362054	0.000313387	0.000426966	0.000360819	0.000339164
d__Bacteria;k__unclassified_d__Bacteria;p__Firmicutes;c__Clostridia;o__Clostridiales;f__Ruminococcaceae;g__Anaerolactibacter;s__Anaerolactibacter_massiliensis	0.000106364	0.000269164	0.000594683	0.00021494	0.000353212	0.000194022	0.000326143	0.000375749	0.000151314	0.000171271	9.66396e-05	0.00033599
d__Bacteria;k__unclassified_d__Bacteria;p__Bacteroidetes;c__Bacteroidia;o__Bacteroidales;f__Prevotellaceae;g__Prevotella;s__Prevotella_rara	0.00027207	0.000354086	0.00028731	0.000265334	0.000255642	0.000246005	0.000172843	0.00033932	0.000260423	0.000343433	0.000340859	0.00033376
d__Bacteria;k__unclassified_d__Bacteria;p__Firmicutes;c__Clostridia;o__Clostridiales;f__Lachnospiraceae;g__unclassified_f__Lachnospiraceae;s__Lachnospiraceae_bacterium_YSD2013	0.00032446	0.000531456	0.000749526	0.000485899	0.000540427	0.000230763	0.000432342	0.000501148	0.000271638	0.000379296	0.000349721	0.000332645
d__Bacteria;k__unclassified_d__Bacteria;p__Bacteroidetes;c__Bacteroidia;o__Bacteroidales;f__Prevotellaceae;g__Prevotella;s__Prevotella_dentalis	0.000323634	0.00036284	0.000180651	0.000323464	0.000283337	0.000396896	0.000276481	0.000338246	0.000302325	0.00048438	0.000414379	0.000331101
d__Bacteria;k__unclassified_d__Bacteria;p__Spirochaetes;c__Spirochaetia;o__Spirochaetales;f__unclassified_o__Spirochaetales;g__unclassified_o__Spirochaetales;s__Spirochaetales_bacterium	0.000547342	0.000595679	0.000351271	0.00042191	0.000491088	0.000241545	0.000327087	0.000274427	0.000915687	0.000323782	0.000152204	0.000331015
d__Bacteria;k__unclassified_d__Bacteria;p__Firmicutes;c__unclassified_p__Firmicutes;o__unclassified_p__Firmicutes;f__unclassified_p__Firmicutes;g__unclassified_p__Firmicutes;s__Firmicutes_bacterium_CAG:24053_14	0.000620282	0.000453979	0.000608486	0.000749671	0.000644388	0.000470977	0.000518056	0.000535518	0.000357637	0.000365023	0.000287222	0.000330329
d__Bacteria;k__unclassified_d__Bacteria;p__Bacteroidetes;c__unclassified_p__Bacteroidetes;o__unclassified_p__Bacteroidetes;f__unclassified_p__Bacteroidetes;g__unclassified_p__Bacteroidetes;s__Bacteroidetes_bacterium_ADurb.BinA395	0.000538151	0.000236521	7.37351e-05	0.000220409	0.000111545	0.000196085	0.00022392	0.000151535	0.000375595	0.000154937	0.000398581	0.000325439
d__Bacteria;k__unclassified_d__Bacteria;p__Bacteroidetes;c__Bacteroidia;o__Bacteroidales;f__Prevotellaceae;g__Prevotella;s__Prevotella_sp._CAG:1320	0.000333548	0.000337642	0.00020663	0.00025713	0.000269447	0.000301516	0.000231198	0.000329564	0.000233525	0.000426885	0.000291614	0.000323295
d__Bacteria;k__unclassified_d__Bacteria;p__Bacteroidetes;c__unclassified_p__Bacteroidetes;o__unclassified_p__Bacteroidetes;f__unclassified_p__Bacteroidetes;g__unclassified_p__Bacteroidetes;s__Bacteroidetes_bacterium_ADurb.Bin174	0.000329211	0.000223758	8.49669e-05	0.000165717	0.000165315	0.000175984	0.000176886	0.000145627	0.000204656	0.000134882	0.00044744	0.000323295
d__Bacteria;k__unclassified_d__Bacteria;p__Bacteroidetes;c__Bacteroidia;o__Bacteroidales;f__Tannerellaceae;g__Parabacteroides;s__Parabacteroides_merdae	0.000347454	0.000280536	0.000258845	0.000351904	0.000274048	0.000261979	0.000260106	0.000417817	0.000329602	0.000363406	0.00037469	0.000322351
d__Bacteria;k__unclassified_d__Bacteria;p__Bacteroidetes;c__Bacteroidia;o__Bacteroidales;f__Prevotellaceae;g__Prevotella;s__Prevotella_sp._AM23-5	0.000143057	0.000139654	9.31978e-05	0.000100946	0.000123219	0.000139376	7.87731e-05	0.000144732	9.14551e-05	0.000136661	0.000174244	0.000322094
d__Bacteria;k__unclassified_d__Bacteria;p__Bacteroidetes;c__Bacteroidia;o__Bacteroidales;f__Prevotellaceae;g__Prevotella;s__Prevotella_marseillensis	0.000387315	0.000317597	0.000272391	0.000220174	0.000276093	0.000257986	0.000181872	0.00029931	0.000236783	0.00044516	0.000311882	0.000316518
d__Bacteria;k__unclassified_d__Bacteria;p__Bacteroidetes;c__Bacteroidia;o__Bacteroidales;f__Bacteroidaceae;g__Bacteroides;s__Bacteroides_luti	0.000352067	0.000266137	0.000275306	0.000249708	0.000271407	0.000212991	0.000247505	0.000255452	0.000249285	0.000207418	0.000322363	0.000315146
d__Bacteria;k__unclassified_d__Bacteria;p__Firmicutes;c__Clostridia;o__Clostridiales;f__Lachnospiraceae;g__unclassified_f__Lachnospiraceae;s__Lachnospiraceae_bacterium_P6A3	0.00050607	0.000705799	0.000676306	0.000426676	0.000453935	0.000162938	0.000205996	0.000523883	0.000178061	0.000295156	0.000403204	0.00031506
d__Bacteria;k__unclassified_d__Bacteria;p__Firmicutes;c__Clostridia;o__Clostridiales;f__Lachnospiraceae;g__unclassified_f__Lachnospiraceae;s__Lachnospiraceae_bacterium_YSB2008	0.000279024	0.000338705	0.000441896	0.000507229	0.000371618	0.000224306	0.000412464	0.000409851	0.000218522	0.000274293	0.000221562	0.000314803
d__Bacteria;k__unclassified_d__Bacteria;p__Firmicutes;c__Clostridia;o__Clostridiales;f__Lachnospiraceae;g__unclassified_f__Lachnospiraceae;s__Lachnospiraceae_bacterium_C6A11	0.000234551	0.000309007	0.000408716	0.000387688	0.000371618	0.000190694	0.000654376	0.000338604	0.000268758	0.000237742	0.000225801	0.000314717
d__Bacteria;k__unclassified_d__Bacteria;p__Bacteroidetes;c__Bacteroidia;o__Bacteroidales;f__Prevotellaceae;g__unclassified_f__Prevotellaceae;s__unclassified_f__Prevotellaceae	0.000374303	0.000338705	0.000171391	0.000302603	0.000356706	0.000433704	0.000412935	0.000395351	0.000402872	0.000510176	0.000530593	0.000311886
d__Bacteria;k__unclassified_d__Bacteria;p__unclassified_d__Bacteria;c__unclassified_d__Bacteria;o__unclassified_d__Bacteria;f__unclassified_d__Bacteria;g__unclassified_d__Bacteria;s__uncultured_bacterium_Rlip1	0.000149322	0.000115438	0.000150128	0.00014173	0.000179546	8.57956e-05	0.000124999	0.000145448	0.000100623	0.000105852	8.8779e-05	0.000311715
d__Bacteria;k__unclassified_d__Bacteria;p__Bacteroidetes;c__Bacteroidia;o__Bacteroidales;f__Prevotellaceae;g__Prevotella;s__Prevotella_sp._P4-67	0.00040308	0.000300089	0.000131952	0.000221581	0.000196503	0.000328672	0.000234095	0.000261359	0.000304749	0.00033575	0.000244219	0.000309399
d__Bacteria;k__unclassified_d__Bacteria;p__Bacteroidetes;c__Bacteroidia;o__Bacteroidales;f__Bacteroidaceae;g__Bacteroides;s__Bacteroides_oleiciplenus	0.000407761	0.000356377	0.000344155	0.000293696	0.000334039	0.000337059	0.00027365	0.000303786	0.000323237	0.000445969	0.000450677	0.000309142
d__Bacteria;k__unclassified_d__Bacteria;p__Bacteroidetes;c__Bacteroidia;o__Bacteroidales;f__unclassified_o__Bacteroidales;g__Phocaeicola;s__Phocaeicola_coprophilus	0.000231659	0.000222285	0.000167533	0.00021033	0.000224113	0.000230164	0.000231265	0.000212489	0.000244815	0.000214615	0.000283368	0.000308798
d__Bacteria;k__unclassified_d__Bacteria;p__Firmicutes;c__Clostridia;o__Clostridiales;f__Lachnospiraceae;g__Anaerobutyricum;s__Anaerobutyricum_hallii	0.000263671	0.000324224	0.000366704	0.000275257	0.000338427	0.000274825	0.000163139	0.000295462	0.000207157	0.000208631	0.000206997	0.000308455
d__Bacteria;k__unclassified_d__Bacteria;p__Bacteroidetes;c__Bacteroidia;o__Bacteroidales;f__Prevotellaceae;g__Prevotella;s__Prevotella_sp._BCRC_81118	0.000241297	0.000247811	0.000168991	0.000209705	0.000230674	0.000271231	0.000217519	0.000267267	0.000297021	0.0002506	0.000368679	0.00030674
d__Bacteria;k__unclassified_d__Bacteria;p__Bacteroidetes;c__Bacteroidia;o__Bacteroidales;f__Bacteroidaceae;g__Bacteroides;s__Bacteroides_pyogenes	0.00033995	0.000267773	0.000219834	0.00026635	0.000226243	0.00030125	0.000182007	0.000295014	0.000257544	0.00029548	0.00025208	0.000304595
d__Bacteria;k__unclassified_d__Bacteria;p__Firmicutes;c__Clostridia;o__Clostridiales;f__Ruminococcaceae;g__Subdoligranulum;s__Subdoligranulum_variabile	0.000206187	0.000294526	0.000345698	0.000244864	0.000377242	0.000269367	0.000402423	0.000280066	0.000192154	0.000266773	0.000168773	0.000303394
d__Bacteria;k__unclassified_d__Bacteria;p__Bacteroidetes;c__Bacteroidia;o__Bacteroidales;f__Barnesiellaceae;g__Barnesiella;s__Barnesiella_sp._An22	0.000392478	0.000254356	0.000224292	0.000222362	0.00021099	0.000253992	0.000220955	0.000233702	0.000298612	0.000188334	0.000301402	0.000299449
d__Bacteria;k__unclassified_d__Bacteria;p__Bacteroidetes;c__Bacteroidia;o__Bacteroidales;f__Bacteroidaceae;g__Bacteroides;s__Bacteroides_stercorirosoris	0.000215481	0.000244948	0.000252757	0.0002676	0.000265868	0.000212592	0.000225403	0.000273174	0.000294672	0.000349983	0.000319897	0.000296275
d__Bacteria;k__unclassified_d__Bacteria;p__Firmicutes;c__Clostridia;o__Clostridiales;f__Lachnospiraceae;g__unclassified_f__Lachnospiraceae;s__Lachnospiraceae_bacterium_AC2028	0.000304427	0.000554364	0.000448241	0.000331746	0.000384826	0.000163937	0.000241777	0.000436614	0.000179425	0.000178792	0.000256781	0.00029516
d__Bacteria;k__unclassified_d__Bacteria;p__Fibrobacteres;c__Fibrobacteria;o__Fibrobacterales;f__Fibrobacteraceae;g__Fibrobacter;s__Fibrobacter_sp._UWP2	6.79487e-05	7.09317e-05	6.1989e-05	0.000127354	0.000113846	0.000309436	9.73713e-05	0.000168541	5.70552e-05	9.10537e-05	0.000151741	0.000292501
d__Bacteria;k__unclassified_d__Bacteria;p__Bacteroidetes;c__Bacteroidia;o__Bacteroidales;f__Rikenellaceae;g__Alistipes;s__Alistipes_senegalensis	0.000254722	0.000298208	0.000408158	0.000349169	0.000359773	0.000164802	0.000215767	0.000274427	0.000282245	0.00025432	0.000278051	0.000291729
d__Bacteria;k__unclassified_d__Bacteria;p__Bacteroidetes;c__Bacteroidia;o__Bacteroidales;f__Porphyromonadaceae;g__unclassified_f__Porphyromonadaceae;s__Porphyromonadaceae_bacterium_H1	0.000653671	0.000277673	0.000100829	0.000170639	0.000153556	0.000238084	0.000156064	0.000171316	0.000330132	0.00014774	0.000412838	0.000289499
d__Bacteria;k__unclassified_d__Bacteria;p__Bacteroidetes;c__Bacteroidia;o__Bacteroidales;f__Prevotellaceae;g__Prevotella;s__Prevotella_sp._P5-64	0.000324254	0.000259428	0.000166333	0.000248849	0.000207411	0.000259383	0.000182276	0.000275323	0.000277699	0.000364376	0.000303328	0.000286496
d__Bacteria;k__unclassified_d__Bacteria;p__Chlorobi;c__unclassified_p__Chlorobi;o__unclassified_p__Chlorobi;f__unclassified_p__Chlorobi;g__unclassified_p__Chlorobi;s__Chlorobi_bacterium	0.000350483	0.000246502	0.000253872	0.000287914	0.000518868	0.000235222	0.000349054	0.000227973	0.000314524	0.000159304	0.00029146	0.000286153
d__Bacteria;k__unclassified_d__Bacteria;p__Bacteroidetes;c__Bacteroidia;o__Bacteroidales;f__Prevotellaceae;g__Prevotella;s__Prevotella_sp._oral_taxon_820	0.000306974	0.000392211	0.000252757	0.000314557	0.000274645	0.000323281	0.000215632	0.000377987	0.000266864	0.000491253	0.000337237	0.000285295
d__Bacteria;k__unclassified_d__Bacteria;p__unclassified_d__Bacteria;c__unclassified_d__Bacteria;o__unclassified_d__Bacteria;f__unclassified_d__Bacteria;g__unclassified_d__Bacteria;s__uncultured_bacterium_fosmid_pJB102C1	0.000490924	0.000214513	6.61044e-05	0.000124073	8.11237e-05	0.000187632	0.000131805	9.92629e-05	0.000290277	0.000139977	0.000385865	0.000284824
d__Bacteria;k__unclassified_d__Bacteria;p__Bacteroidetes;c__Bacteroidia;o__Bacteroidales;f__Prevotellaceae;g__Prevotella;s__Prevotella_oralis	0.000508893	0.000708499	0.000249499	0.000397845	0.00029467	0.000423853	0.000277491	0.000393829	0.000467126	0.000671016	0.000407751	0.00028418
d__Bacteria;k__unclassified_d__Bacteria;p__Spirochaetes;c__Spirochaetia;o__Spirochaetales;f__Spirochaetaceae;g__Treponema;s__Treponema_sp._JC4	0.000468068	0.000336332	0.000598284	0.000349716	0.000186363	0.000204472	0.00033989	0.000272011	0.000789605	0.000217284	0.000466398	0.000283751
d__Bacteria;k__unclassified_d__Bacteria;p__Bacteroidetes;c__Bacteroidia;o__Bacteroidales;f__Bacteroidaceae;g__Bacteroides;s__Bacteroides_timonensis	0.000269661	0.000275627	0.000237839	0.000297056	0.00029484	0.000316159	0.00021388	0.000242026	0.000321192	0.000324672	0.000313809	0.000283494
d__Bacteria;k__unclassified_d__Bacteria;p__Bacteroidetes;c__Bacteroidia;o__Bacteroidales;f__Bacteroidaceae;g__Bacteroides;s__Bacteroides_sp._CAG:530	0.000218028	0.000208132	0.000174049	0.000220096	0.000232379	0.000208266	0.000157546	0.00022144	0.000239814	0.000209763	0.000260788	0.000278948
d__Bacteria;k__unclassified_d__Bacteria;p__Firmicutes;c__unclassified_p__Firmicutes;o__unclassified_p__Firmicutes;f__unclassified_p__Firmicutes;g__unclassified_p__Firmicutes;s__Firmicutes_bacterium_CAG:124	0.000399087	0.000376094	0.000662845	0.000585439	0.0004501	0.00041733	0.000289284	0.00041549	0.000246482	0.000534678	0.000211004	0.000277747
d__Bacteria;k__unclassified_d__Bacteria;p__Bacteroidetes;c__Bacteroidia;o__Bacteroidales;f__unclassified_o__Bacteroidales;g__Phocaeicola;s__Phocaeicola_salanitronis	0.000261606	0.000287408	0.000249242	0.000294087	0.000273281	0.000271298	0.000309365	0.000289912	0.000245118	0.000248336	0.000307798	0.000277232
d__Bacteria;k__unclassified_d__Bacteria;p__Firmicutes;c__Clostridia;o__Clostridiales;f__Lachnospiraceae;g__Butyrivibrio;s__Butyrivibrio_sp._YAB3001	0.000185396	0.00024462	0.000551385	0.000289477	0.000265271	0.000135116	0.000322976	0.000262076	0.000139191	0.000480498	0.000182952	0.000276804
d__Bacteria;k__unclassified_d__Bacteria;p__Bacteroidetes;c__Bacteroidia;o__Bacteroidales;f__unclassified_o__Bacteroidales;g__Phocaeicola;s__Phocaeicola_barnesiae	0.00032212	0.000278736	0.000255158	0.000274085	0.000279587	0.000266372	0.000214419	0.000275681	0.000263757	0.000229332	0.000284062	0.000276546
d__Bacteria;k__unclassified_d__Bacteria;p__Firmicutes;c__Clostridia;o__Clostridiales;f__Lachnospiraceae;g__unclassified_f__Lachnospiraceae;s__Lachnospiraceae_bacterium_G11	0.000289763	0.000340423	0.000438381	0.000339325	0.000393774	0.000184038	0.000308825	0.000340036	0.00021534	0.000295803	0.000215474	0.000275088
d__Bacteria;k__unclassified_d__Bacteria;p__unclassified_d__Bacteria;c__unclassified_d__Bacteria;o__unclassified_d__Bacteria;f__unclassified_d__Bacteria;g__unclassified_d__Bacteria;s__uncultured_bacterium_Lq_015_M09	0.000167979	0.000172789	0.000113003	0.000210252	0.000221301	0.000266705	0.000211185	0.000335561	0.000221856	0.000267581	0.00036552	0.00027423
d__Bacteria;k__unclassified_d__Bacteria;p__Bacteroidetes;c__Bacteroidia;o__Bacteroidales;f__Bacteroidaceae;g__Bacteroides;s__Bacteroides_sp._51	0.000289763	0.000268755	0.000293826	0.000210955	0.000255557	0.000216586	0.000158624	0.000217859	0.00025224	0.000174263	0.000251386	0.000272515
d__Bacteria;k__unclassified_d__Bacteria;p__Bacteroidetes;c__Bacteroidia;o__Bacteroidales;f__Rikenellaceae;g__Alistipes;s__unclassified_g__Alistipes	0.000201781	0.000241021	0.000317833	0.00023041	0.000270214	0.00017878	0.000207411	0.000227526	0.000310205	0.000221488	0.000223103	0.000271828
d__Bacteria;k__unclassified_d__Bacteria;p__Firmicutes;c__Clostridia;o__Clostridiales;f__Clostridiaceae;g__Clostridium;s__Clostridium_sp._CAG:710	0.000109393	0.000163544	0.000138211	0.000224315	0.000136002	0.00010583	0.00020229	0.000185816	5.66006e-05	0.000240896	7.93e-05	0.000271228
d__Bacteria;k__unclassified_d__Bacteria;p__Bacteroidetes;c__Bacteroidia;o__Bacteroidales;f__Bacteroidaceae;g__Bacteroides;s__Bacteroides_acidifaciens	0.000351034	0.00027031	0.000241697	0.000252052	0.000231526	0.000276822	0.000219742	0.000266461	0.0002974	0.000309308	0.000274043	0.000270799
d__Bacteria;k__unclassified_d__Bacteria;p__Firmicutes;c__Negativicutes;o__Selenomonadales;f__Selenomonadaceae;g__Anaerovibrio;s__Anaerovibrio_lipolyticus	0.000240333	0.00021525	0.000247184	0.0002994	0.000298931	0.000247536	0.000424593	0.000267088	0.000271183	0.000418637	0.000211775	0.000268397
d__Bacteria;k__unclassified_d__Bacteria;p__Bacteroidetes;c__Bacteroidia;o__Bacteroidales;f__Tannerellaceae;g__Parabacteroides;s__Parabacteroides_goldsteinii	0.000227701	0.000254029	0.000217776	0.000236894	0.000322194	0.000227102	0.000202761	0.000230569	0.000276866	0.000238794	0.000236204	0.00026814
d__Bacteria;k__unclassified_d__Bacteria;p__Bacteroidetes;c__Bacteroidia;o__Bacteroidales;f__Prevotellaceae;g__Prevotella;s__Prevotella_sp._HUN102	0.000602314	0.000295181	0.000204915	0.000315885	0.000303958	0.000361287	0.000217856	0.000278366	0.000269289	0.000487938	0.000309185	0.000267196
d__Bacteria;k__unclassified_d__Bacteria;p__Bacteroidetes;c__Bacteroidia;o__Bacteroidales;f__Prevotellaceae;g__Prevotella;s__Prevotella_maculosa	0.000364803	0.00034885	0.000195227	0.000289868	0.00024695	0.000290999	0.00022136	0.000359817	0.000246179	0.000391628	0.000290844	0.000266768
d__Bacteria;k__unclassified_d__Bacteria;p__Bacteroidetes;c__Bacteroidia;o__Bacteroidales;f__Prevotellaceae;g__Prevotella;s__Prevotella_sp._CAG:5226	0.000260573	0.000207314	0.000171649	0.0001472	0.000152022	0.000194221	0.000172506	0.000169347	0.000193518	0.000208631	0.000176479	0.000265309
d__Bacteria;k__unclassified_d__Bacteria;p__Firmicutes;c__Clostridia;o__Clostridiales;f__Lachnospiraceae;g__Oribacterium;s__Oribacterium_sp._WCC10	0.000179476	0.000194469	0.000275392	0.000268694	0.000262203	0.000167132	0.000248785	0.000257153	0.000223523	0.000191488	0.000165382	0.000263937
d__Bacteria;k__unclassified_d__Bacteria;p__Proteobacteria;c__Gammaproteobacteria;o__Aeromonadales;f__Succinivibrionaceae;g__Succinivibrio;s__Succinivibrio_dextrinosolvens	0.000170319	0.000187679	8.47097e-05	0.000192438	0.000144182	0.000149094	0.000529848	0.000156816	0.0003368	7.94092e-05	0.000172163	0.000263165
d__Bacteria;k__unclassified_d__Bacteria;p__Firmicutes;c__Clostridia;o__Clostridiales;f__Lachnospiraceae;g__Butyrivibrio;s__Butyrivibrio_sp._CB08	0.000265668	0.000304589	0.000380508	0.000326355	0.000332079	0.000161141	0.000191576	0.000305576	0.00016662	0.000254158	0.000189118	0.000263079
d__Bacteria;k__unclassified_d__Bacteria;p__Bacteroidetes;c__Bacteroidia;o__Bacteroidales;f__Prevotellaceae;g__Prevotella;s__Prevotella_nigrescens	0.000171008	0.000210913	0.000103229	0.000158841	0.000198037	0.00019735	0.000222236	0.000276397	0.000277245	0.00024785	0.000281056	0.00026265
d__Bacteria;k__unclassified_d__Bacteria;p__Firmicutes;c__Clostridia;o__Clostridiales;f__Lachnospiraceae;g__Pseudobutyrivibrio;s__Pseudobutyrivibrio_sp._OR37	0.000296648	0.001112	0.00080337	0.000188844	0.000142052	0.000583463	0.000273987	0.000132917	0.00015336	0.00027025	0.000110665	0.000261364
d__Bacteria;k__unclassified_d__Bacteria;p__Firmicutes;c__Clostridia;o__Clostridiales;f__Lachnospiraceae;g__unclassified_f__Lachnospiraceae;s__Lachnospiraceae_bacterium_AC2031	0.000246323	0.000619323	0.000430665	0.000642787	0.0002507	0.000158812	0.000528837	0.000483873	0.000177909	0.000230464	0.000254161	0.000260592
d__Bacteria;k__unclassified_d__Bacteria;p__Bacteroidetes;c__Bacteroidia;o__Bacteroidales;f__unclassified_o__Bacteroidales;g__unclassified_o__Bacteroidales;s__Bacteroidales_bacterium_36-12	0.000416986	0.00021435	0.000138553	0.000152825	0.000136002	0.000144568	0.000210848	0.000168989	0.000248528	0.000150813	0.000261405	0.00026042
d__Bacteria;k__unclassified_d__Bacteria;p__Firmicutes;c__Clostridia;o__Clostridiales;f__Clostridiaceae;g__Hungatella;s__Hungatella_hathewayi	0.000262776	0.000282991	0.000372791	0.000289711	0.000317848	0.000233226	0.000261858	0.000269415	0.000202611	0.000276234	0.000169851	0.00025982
d__Bacteria;k__unclassified_d__Bacteria;p__Firmicutes;c__unclassified_p__Firmicutes;o__unclassified_p__Firmicutes;f__unclassified_p__Firmicutes;g__unclassified_p__Firmicutes;s__Firmicutes_bacterium_CAG:110	0.000259678	0.000289045	0.000512545	0.000420503	0.000365738	0.000323946	0.000246696	0.000332696	0.000222614	0.000414836	0.000165073	0.000259305
d__Bacteria;k__unclassified_d__Bacteria;p__Bacteroidetes;c__Bacteroidia;o__Bacteroidales;f__Bacteroidaceae;g__Bacteroides;s__Bacteroides_eggerthii	0.000269179	0.000182115	0.000214947	0.000197126	0.000209626	0.000201476	0.000161791	0.000153772	0.000212536	0.000254966	0.000215551	0.000257332
d__Bacteria;k__unclassified_d__Bacteria;p__Bacteroidetes;c__Bacteroidia;o__Bacteroidales;f__Prevotellaceae;g__Prevotella;s__Prevotella_lascolaii	0.000359226	0.000565981	0.000293569	0.000269397	0.000242178	0.00035523	0.000196225	0.00030307	0.000361729	0.000474838	0.000284678	0.00025716
d__Bacteria;k__unclassified_d__Bacteria;p__Bacteroidetes;c__Bacteroidia;o__Bacteroidales;f__unclassified_o__Bacteroidales;g__Candidatus_Symbiothrix;s__Candidatus_Symbiothrix_dinenymphae	0.000213622	0.000197905	0.000154844	0.000194157	0.000151596	0.000183239	0.000229715	0.00017955	0.000339452	0.000172323	0.00022372	0.00025716
d__Bacteria;k__unclassified_d__Bacteria;p__Firmicutes;c__Clostridia;o__Clostridiales;f__Lachnospiraceae;g__unclassified_f__Lachnospiraceae;s__[Eubacterium]_rectale	0.000242605	0.00024372	0.000323834	0.000273851	0.00024303	0.000317091	0.000356871	0.00028848	0.000180486	0.000265398	0.00029462	0.000255702
d__Bacteria;k__unclassified_d__Bacteria;p__Bacteroidetes;c__Bacteroidia;o__Bacteroidales;f__Prevotellaceae;g__Prevotella;s__Prevotella_multisaccharivorax	0.000271038	0.000279554	0.000186567	0.000252833	0.000273963	0.000295193	0.000207681	0.000302533	0.000254741	0.000282622	0.000316044	0.000255531
d__Bacteria;k__unclassified_d__Bacteria;p__Firmicutes;c__Tissierellia;o__unclassified_c__Tissierellia;f__unclassified_c__Tissierellia;g__unclassified_c__Tissierellia;s__Tissierellia_bacterium	0.000223742	0.000232757	0.000280622	0.00024588	0.000258624	0.000212725	0.000302963	0.000187158	0.000176167	0.000210006	0.000147194	0.000255102
d__Bacteria;k__unclassified_d__Bacteria;p__Bacteroidetes;c__Bacteroidia;o__Bacteroidales;f__Bacteroidaceae;g__Bacteroides;s__Bacteroides_sp._519	0.000275306	0.000218522	0.0002032	0.000248224	0.000189601	0.000244474	0.000187937	0.000258048	0.000248906	0.000223995	0.00024815	0.000254587
d__Bacteria;k__unclassified_d__Bacteria;p__Firmicutes;c__Erysipelotrichia;o__Erysipelotrichales;f__Erysipelotrichaceae;g__Erysipelothrix;s__Erysipelothrix_sp.	4.80529e-05	9.4412e-05	3.62674e-05	5.37544e-05	0.000112909	9.03882e-05	3.61857e-05	9.04912e-05	5.20544e-05	7.14036e-05	8.10725e-05	0.000254416
d__Bacteria;k__unclassified_d__Bacteria;p__Bacteroidetes;c__Bacteroidia;o__Bacteroidales;f__unclassified_o__Bacteroidales;g__unclassified_o__Bacteroidales;s__Bacteroidales_bacterium_St1	0.00025424	0.000179825	0.000122006	0.000157279	0.000157731	0.000162273	0.000175201	0.00018416	0.000222387	0.000126149	0.000250924	0.000253987
d__Bacteria;k__unclassified_d__Bacteria;p__Bacteroidetes;c__Bacteroidia;o__Bacteroidales;f__Prevotellaceae;g__Prevotella;s__Prevotella_sp._CAG:891	0.000194277	0.000259592	0.000230637	0.000190406	0.000155942	0.00023662	0.000143732	0.000182236	0.000308007	0.000224804	0.00021979	0.000253043
d__Bacteria;k__unclassified_d__Bacteria;p__Tenericutes;c__Mollicutes;o__Acholeplasmatales;f__Acholeplasmataceae;g__unclassified_f__Acholeplasmataceae;s__Acholeplasmataceae_bacterium	0.000289212	0.000362431	0.000294083	0.000579579	0.000441835	0.000225305	0.000493595	0.000257511	0.000287398	0.000300251	0.000160527	0.000251585
d__Bacteria;k__unclassified_d__Bacteria;p__Firmicutes;c__Clostridia;o__Clostridiales;f__Lachnospiraceae;g__unclassified_f__Lachnospiraceae;s__Lachnospiraceae_bacterium_P6B14	0.000194828	0.000180888	0.000255329	0.000273851	0.0002726	0.000124933	0.000409094	0.000321329	0.000236707	0.00017483	0.000166769	0.000249955
d__Bacteria;k__unclassified_d__Bacteria;p__Firmicutes;c__Tissierellia;o__Tissierellales;f__Peptoniphilaceae;g__Gallicola;s__Gallicola_sp.	0.00015125	0.000256729	0.000131008	0.000135011	0.000192072	0.000174254	0.000201885	0.000147955	0.000119718	0.000169492	9.27093e-05	0.000249441
d__Bacteria;k__unclassified_d__Bacteria;p__Bacteroidetes;c__Bacteroidia;o__Bacteroidales;f__unclassified_o__Bacteroidales;g__unclassified_o__Bacteroidales;s__Bacteroidales_bacterium_KA00344	0.000311793	0.000296899	0.000198228	0.000241114	0.00015918	0.000279085	0.000161859	0.000216159	0.000224432	0.000331707	0.000221331	0.000248325
d__Bacteria;k__unclassified_d__Bacteria;p__Bacteroidetes;c__Bacteroidia;o__Bacteroidales;f__Rikenellaceae;g__Alistipes;s__Alistipes_shahii	0.000170732	0.000228667	0.000276421	0.000192906	0.000252404	0.00012693	0.000152694	0.000206223	0.000271031	0.000224561	0.000159062	0.000248068
d__Bacteria;k__unclassified_d__Bacteria;p__Proteobacteria;c__Deltaproteobacteria;o__Desulfovibrionales;f__Desulfovibrionaceae;g__Desulfovibrio;s__Desulfovibrio_sp.	0.000225601	0.000323652	0.000396884	0.000327683	0.000334721	0.000176583	0.000206535	0.000265477	0.000169347	0.00019448	0.000177943	0.000246524
d__Bacteria;k__unclassified_d__Bacteria;p__Bacteroidetes;c__Bacteroidia;o__Bacteroidales;f__Bacteroidaceae;g__Bacteroides;s__Bacteroides_ilei	0.000265668	0.000332078	0.000303343	0.000240332	0.000254875	0.000279884	0.00022136	0.000209714	0.00023504	0.000306477	0.00027019	0.000246181
d__Bacteria;k__unclassified_d__Bacteria;p__Bacteroidetes;c__Bacteroidia;o__Bacteroidales;f__Bacteroidaceae;g__Bacteroides;s__Bacteroides_gallinarum	0.000282053	0.000156917	0.000167276	0.000162748	0.000178523	0.000150492	0.000107007	0.000240952	0.000187987	0.000164964	0.000165382	0.000245752
d__Bacteria;k__unclassified_d__Bacteria;p__Bacteroidetes;c__Bacteroidia;o__Bacteroidales;f__Prevotellaceae;g__Prevotella;s__Prevotella_sp._AM42-24	0.000215963	0.000230385	0.000147556	0.000175171	0.000147761	0.000167731	0.000196023	0.000252588	0.000243981	0.000312542	0.000251309	0.000245581
d__Bacteria;k__unclassified_d__Bacteria;p__Firmicutes;c__Clostridia;o__Clostridiales;f__Ruminococcaceae;g__Ruminococcus;s__Ruminococcus_sp._NK3A76	0.000262295	0.000239057	0.000300342	0.000334363	0.000261692	0.000269035	0.000276144	0.000290091	0.000281791	0.000282703	0.000271809	0.000245581
d__Bacteria;k__unclassified_d__Bacteria;p__Firmicutes;c__unclassified_p__Firmicutes;o__unclassified_p__Firmicutes;f__unclassified_p__Firmicutes;g__unclassified_p__Firmicutes;s__Firmicutes_bacterium_CAG:170	0.000398467	0.000335433	0.000663874	0.000585829	0.000376646	0.000448014	0.000293933	0.000415221	0.000181319	0.000565649	0.000180255	0.000245066
d__Bacteria;k__unclassified_d__Bacteria;p__Bacteroidetes;c__Bacteroidia;o__Bacteroidales;f__Prevotellaceae;g__Prevotella;s__Prevotella_sp._CAG:255	0.000262363	0.000265728	0.000234238	0.000215721	0.000214824	0.000263577	0.000176144	0.00025223	0.000203747	0.00031699	0.000295082	0.000242921
d__Bacteria;k__unclassified_d__Bacteria;p__Proteobacteria;c__Betaproteobacteria;o__Burkholderiales;f__Sutterellaceae;g__Sutterella;s__Sutterella_wadsworthensis	1.82436e-05	3.5425e-05	5.25577e-05	8.28193e-06	8.18054e-06	0.000279351	9.98646e-05	0.000101322	0.000122294	8.32907e-06	2.06534e-05	0.000242149
d__Bacteria;k__unclassified_d__Bacteria;p__Firmicutes;c__Clostridia;o__Clostridiales;f__Lachnospiraceae;g__Butyrivibrio;s__Butyrivibrio_sp._MC2021	0.00020722	0.000209032	0.000377936	0.000293305	0.000478477	0.000134983	0.000189082	0.000261718	0.000160785	0.000281814	0.000165112	0.000240691
d__Bacteria;k__unclassified_d__Bacteria;p__Firmicutes;c__Clostridia;o__Clostridiales;f__Lachnospiraceae;g__Pseudobutyrivibrio;s__Pseudobutyrivibrio_xylanivorans	0.000732772	0.000342959	0.000429979	0.000241895	0.000328415	0.00019522	0.000380927	0.000284721	0.000249664	0.000257958	0.000290921	0.000240434
d__Bacteria;k__unclassified_d__Bacteria;p__Firmicutes;c__Clostridia;o__Clostridiales;f__Lachnospiraceae;g__Lachnoclostridium;s__Lachnoclostridium_sp._Marseille-P6806	0.000154623	0.000237339	0.000270076	0.000202282	0.000204002	0.000189962	0.000328906	0.00019056	0.000154572	0.000207095	0.000129392	0.000238547
d__Bacteria;k__unclassified_d__Bacteria;p__Chloroflexi;c__unclassified_p__Chloroflexi;o__unclassified_p__Chloroflexi;f__unclassified_p__Chloroflexi;g__unclassified_p__Chloroflexi;s__Chloroflexi_bacterium	0.000216238	0.000249365	0.000303857	0.000271819	0.000287682	0.000200278	0.00024609	0.000201659	0.000204202	0.000199251	0.000163378	0.000236488
d__Bacteria;k__unclassified_d__Bacteria;p__Bacteroidetes;c__Flavobacteriia;o__Flavobacteriales;f__Flavobacteriaceae;g__Gillisia;s__Gillisia_sp._JM1	2.87078e-05	2.76527e-05	4.39839e-05	0.000106493	0.000124157	3.54098e-05	3.08623e-05	2.25557e-05	2.0155e-05	3.38823e-05	1.98057e-05	0.000236231
d__Bacteria;k__unclassified_d__Bacteria;p__Firmicutes;c__Clostridia;o__Clostridiales;f__Ruminococcaceae;g__Faecalibacterium;s__Faecalibacterium_sp._CAG:74	0.000211212	0.000217458	0.000380079	0.000259396	0.000282825	0.000150958	0.000666909	0.000256437	0.000254059	0.000219709	0.000140181	0.000235201
d__Bacteria;k__unclassified_d__Bacteria;p__Bacteroidetes;c__Bacteroidia;o__Bacteroidales;f__Tannerellaceae;g__Parabacteroides;s__Parabacteroides_sp._An277	0.000213415	0.000196024	0.000143784	0.000192438	0.000136513	0.000182906	0.000127695	0.000179461	0.000191927	0.000164641	0.000259478	0.000234258
d__Bacteria;k__unclassified_d__Bacteria;p__Firmicutes;c__Clostridia;o__Clostridiales;f__Ruminococcaceae;g__Ruminococcus;s__Ruminococcus_sp._FC2018	0.000233311	0.00026401	0.000255758	0.000252833	0.000252063	0.00014743	0.000194136	0.000234149	0.000173515	0.000267096	0.000221485	0.000234086
d__Bacteria;k__unclassified_d__Bacteria;p__Firmicutes;c__Clostridia;o__Clostridiales;f__Lachnospiraceae;g__unclassified_f__Lachnospiraceae;s__Lachnospiraceae_bacterium_JC7	0.000210111	0.000197496	0.000283537	0.000286039	0.000323472	0.000174653	0.000537665	0.000271742	0.000247846	0.000187364	0.000146115	0.000230398
d__Bacteria;k__unclassified_d__Bacteria;p__Firmicutes;c__Clostridia;o__Clostridiales;f__Lachnospiraceae;g__Butyrivibrio;s__Butyrivibrio_sp._FC2001	0.000223673	0.000171971	0.000241354	0.000368233	0.000247717	0.000135116	0.000208152	0.000243369	0.000171772	0.000137955	0.000174167	0.000229755
d__Bacteria;k__unclassified_d__Bacteria;p__Firmicutes;c__Clostridia;o__Clostridiales;f__Lachnospiraceae;g__Oribacterium;s__Oribacterium_sp._P6A1	0.000166189	0.000161008	0.000229351	0.000225878	0.000270725	0.000150558	0.000311453	0.000220902	0.000204505	0.000157282	0.000130163	0.000229454
d__Bacteria;k__unclassified_d__Bacteria;p__Proteobacteria;c__Gammaproteobacteria;o__Aeromonadales;f__Succinivibrionaceae;g__Succinimonas;s__Succinimonas_amylolytica	0.000208596	0.000503394	0.000131437	0.000141574	0.000116658	0.000351436	0.00162074	0.000275502	0.000928493	6.45301e-05	0.000523734	0.000228339
d__Bacteria;k__unclassified_d__Bacteria;p__Bacteroidetes;c__Bacteroidia;o__Bacteroidales;f__Bacteroidaceae;g__Bacteroides;s__Bacteroides_sp._CAG:443	0.000254584	0.000223185	0.000237667	0.000182749	0.000215421	0.000165068	0.000140093	0.000204254	0.000232691	0.00016367	0.000191815	0.000228254
d__Bacteria;k__unclassified_d__Bacteria;p__Planctomycetes;c__Planctomycetia;o__Planctomycetales;f__Planctomycetaceae;g__unclassified_f__Planctomycetaceae;s__Planctomycetaceae_bacterium	0.000244808	0.000325533	0.000354357	0.000221659	0.000453253	0.00018071	0.000140026	0.000359727	0.00026694	0.00026273	0.000142802	0.000228254
d__Bacteria;k__unclassified_d__Bacteria;p__Bacteroidetes;c__Bacteroidia;o__Bacteroidales;f__Prevotellaceae;g__Prevotella;s__Prevotella_melaninogenica	0.000354407	0.000270882	0.000155273	0.000234082	0.000222323	0.000240414	0.000159972	0.000239251	0.0001745	0.000331545	0.000213701	0.000228168
d__Bacteria;k__unclassified_d__Bacteria;p__Candidatus_Saccharibacteria;c__unclassified_p__Candidatus_Saccharibacteria;o__unclassified_p__Candidatus_Saccharibacteria;f__unclassified_p__Candidatus_Saccharibacteria;g__unclassified_p__Candidatus_Saccharibacteria;s__TM7_phylum_sp._oral_taxon_351	0.000195378	0.00139826	0.000583708	0.00118346	0.00020886	0.000533543	0.000712327	0.000445206	0.000597678	0.000935767	7.32889e-05	0.00022791
d__Bacteria;k__unclassified_d__Bacteria;p__unclassified_d__Bacteria;c__unclassified_d__Bacteria;o__unclassified_d__Bacteria;f__unclassified_d__Bacteria;g__unclassified_d__Bacteria;s__uncultured_bacterium_Contig1514	0.000167497	0.000238321	0.000290911	0.000217283	0.000271662	0.000150625	0.000154649	0.000179908	0.000191093	0.000188657	0.000178097	0.000227653
d__Bacteria;k__unclassified_d__Bacteria;p__Bacteroidetes;c__Bacteroidia;o__Bacteroidales;f__Rikenellaceae;g__Alistipes;s__Alistipes_sp._Z76	0.000341327	0.000284136	0.000414889	0.000235801	0.000323131	0.000197616	0.000213274	0.000200226	0.000295657	0.000219709	0.000240289	0.000227396
d__Bacteria;k__unclassified_d__Bacteria;p__Bacteroidetes;c__Bacteroidia;o__Bacteroidales;f__Prevotellaceae;g__Prevotella;s__Prevotella_sp._CAG:617	0.000231315	0.00018686	0.000131437	0.000182749	0.000172814	0.000158945	0.000170484	0.000127995	0.000200186	0.00013561	0.000203606	0.000226195
d__Bacteria;k__unclassified_d__Bacteria;p__Bacteroidetes;c__Bacteroidia;o__Bacteroidales;f__Bacteroidaceae;g__Bacteroides;s__Bacteroides_sp._CAG:598	0.000170044	0.000196678	0.000188882	0.000163763	0.000196248	0.000183971	0.000134231	0.000207029	0.000201171	0.000179843	0.000167617	0.000223707
d__Bacteria;k__unclassified_d__Bacteria;p__Bacteroidetes;c__Bacteroidia;o__Bacteroidales;f__Prevotellaceae;g__Prevotella;s__Hallella_seregens	0.000331069	0.000305489	0.000132123	0.000228691	0.00020724	0.000356228	0.00021078	0.00023218	0.0002458	0.000303041	0.000248072	0.000223536
d__Bacteria;k__unclassified_d__Bacteria;p__Bacteroidetes;c__Bacteroidia;o__Bacteroidales;f__Prevotellaceae;g__Prevotella;s__Prevotella_denticola	0.000415196	0.000252147	0.000168048	0.00023205	0.000225647	0.000228367	0.000195888	0.000209088	0.000227312	0.000361465	0.000287607	0.000223193
d__Bacteria;k__unclassified_d__Bacteria;p__Firmicutes;c__Clostridia;o__Clostridiales;f__Lachnospiraceae;g__Butyrivibrio;s__Butyrivibrio_sp._LC3010	0.000260642	0.000177534	0.000240497	0.000281508	0.000237832	0.0001243	0.000336655	0.000245875	0.000161164	0.000144829	0.000155286	0.000222421
d__Bacteria;k__unclassified_d__Bacteria;p__Firmicutes;c__Clostridia;o__Clostridiales;f__Lachnospiraceae;g__unclassified_f__Lachnospiraceae;s__Lachnospiraceae_bacterium_XPB1003	0.000303394	0.000544873	0.000392082	0.000545592	0.000310179	0.000110889	0.000639416	0.00106325	0.000382111	0.00112418	0.000319281	0.000222335
d__Bacteria;k__unclassified_d__Bacteria;p__Bacteroidetes;c__Bacteroidia;o__Bacteroidales;f__Bacteroidaceae;g__Mediterranea;s__Mediterranea_sp._An20	0.000295064	0.000254192	0.000240239	0.000251818	0.000233998	0.000220779	0.00028396	0.000202822	0.000287777	0.000210248	0.000352881	0.000221306
d__Bacteria;k__unclassified_d__Bacteria;p__unclassified_d__Bacteria;c__unclassified_d__Bacteria;o__unclassified_d__Bacteria;f__unclassified_d__Bacteria;g__unclassified_d__Bacteria;s__uncultured_bacterium_SRF2	0.000190766	0.000121656	0.000171134	0.000207751	0.000182017	0.000196218	0.000221899	0.000381477	0.000108882	0.000188253	0.000305717	0.000221306
d__Bacteria;k__unclassified_d__Bacteria;p__Firmicutes;c__Clostridia;o__Clostridiales;f__Clostridiaceae;g__Clostridium;s__Clostridium_sp._CAG:1024	0.000338849	0.000404155	0.00152838	0.000967345	0.000511284	0.000414468	0.000329513	0.000435808	0.000176015	0.000676191	0.000306642	0.000220619
d__Bacteria;k__unclassified_d__Bacteria;p__Bacteroidetes;c__Bacteroidia;o__Bacteroidales;f__Dysgonomonadaceae;g__Proteiniphilum;s__Proteiniphilum_sp._X52	0.000137068	0.000122637	0.000130408	0.000111962	0.000160288	0.000107294	9.97972e-05	0.000207566	0.00016965	0.000101728	0.000225878	0.00022019
d__Bacteria;k__unclassified_d__Bacteria;p__Firmicutes;c__Clostridia;o__Clostridiales;f__Lachnospiraceae;g__unclassified_f__Lachnospiraceae;s__Lachnospiraceae_bacterium_Oil+RF-744-WCA-WT-13	0.000158754	0.00016788	0.00019214	0.000177749	0.000197952	0.000173987	0.000230457	0.000198526	0.000107367	0.000192539	0.000113363	0.000220105
d__Bacteria;k__unclassified_d__Bacteria;p__Firmicutes;c__Clostridia;o__Clostridiales;f__Lachnospiraceae;g__unclassified_f__Lachnospiraceae;s__Lachnospiraceae_bacterium_NK3A20	0.000200955	0.000283727	0.000301971	0.000234004	0.000267061	0.000199613	0.000305861	0.000244174	0.000174121	0.000259414	0.000170699	0.000219676
d__Bacteria;k__unclassified_d__Bacteria;p__Bacteroidetes;c__Bacteroidia;o__Bacteroidales;f__Prevotellaceae;g__Prevotella;s__Prevotella_sp._CAG:755	0.000140923	0.000209686	0.000168819	0.000197047	0.00013353	0.000183971	0.000147573	0.00013435	0.000228827	0.000183078	0.000176556	0.000218732
d__Bacteria;k__unclassified_d__Bacteria;p__Bacteroidetes;c__Bacteroidia;o__Bacteroidales;f__Barnesiellaceae;g__Barnesiella;s__Barnesiella_intestinihominis	0.0002941	0.000273664	0.000219405	0.000189156	0.000219937	0.000227235	0.000217451	0.000230032	0.000242466	0.000292569	0.000309879	0.000218646
d__Bacteria;k__unclassified_d__Bacteria;p__Verrucomicrobia;c__unclassified_p__Verrucomicrobia;o__unclassified_p__Verrucomicrobia;f__unclassified_p__Verrucomicrobia;g__unclassified_p__Verrucomicrobia;s__Verrucomicrobia_bacterium_ADurb.Bin070	0.00024646	0.000228994	0.000135896	0.000269553	0.000376987	0.000142571	9.56867e-05	0.000237103	0.000168362	0.000217122	0.000207151	0.000218389
d__Bacteria;k__unclassified_d__Bacteria;p__unclassified_d__Bacteria;c__unclassified_d__Bacteria;o__unclassified_d__Bacteria;f__unclassified_d__Bacteria;g__unclassified_d__Bacteria;s__uncultured_bacterium_Ad_143_A19	0.000297611	0.000289536	0.000611144	0.00031612	0.000303617	0.000183439	0.000158287	0.00016693	0.000380065	0.000311087	0.000205995	0.000218389
d__Bacteria;k__unclassified_d__Bacteria;p__Bacteroidetes;c__Bacteroidia;o__Bacteroidales;f__Bacteroidaceae;g__Mediterranea;s__Mediterranea_massiliensis	0.000187048	0.00021844	0.000207916	0.000180796	0.000217296	0.000168995	0.000141037	0.000156905	0.000164195	0.000168522	0.000219867	0.000218346
d__Bacteria;k__unclassified_d__Bacteria;p__Bacteroidetes;c__Bacteroidia;o__Bacteroidales;f__unclassified_o__Bacteroidales;g__Phocaeicola;s__Phocaeicola_paurosaccharolyticus	0.000170182	0.000261556	0.000204915	0.000215877	0.000187726	0.000189829	0.0001438	0.000194498	0.000177	0.000184533	0.000246146	0.000218046
d__Bacteria;k__unclassified_d__Bacteria;p__Bacteroidetes;c__Bacteroidia;o__Bacteroidales;f__Prevotellaceae;g__Prevotella;s__Prevotella_sp._AG:487_50_53	0.000229387	0.000314079	0.000209116	0.000203532	0.000201105	0.000251995	0.00014818	0.000230748	0.000235192	0.000319658	0.000207922	0.000217188
d__Bacteria;k__unclassified_d__Bacteria;p__Bacteroidetes;c__Bacteroidia;o__Bacteroidales;f__Prevotellaceae;g__Prevotella;s__Prevotella_sp._P4-51	0.000178581	0.000270964	0.000173106	0.000291899	0.000167701	0.000315094	0.000131064	0.000238177	0.000172454	0.000233295	0.000248843	0.000217102
d__Bacteria;k__unclassified_d__Bacteria;p__Bacteroidetes;c__Bacteroidia;o__Bacteroidales;f__Rikenellaceae;g__Alistipes;s__Alistipes_sp._An66	0.000184639	0.000201996	0.000286881	0.000215955	0.000210479	0.000150292	0.000136926	0.00017964	0.0001967	0.000161163	0.000174398	0.000216845
d__Bacteria;k__unclassified_d__Bacteria;p__Firmicutes;c__Clostridia;o__Clostridiales;f__Eubacteriaceae;g__Eubacterium;s__Eubacterium_sp._CAG:581	5.09443e-05	3.01071e-05	4.99856e-05	7.79752e-05	5.38552e-05	1.83705e-05	6.49591e-05	0.000112957	8.74393e-05	5.02979e-05	1.75708e-05	0.000216416
d__Bacteria;k__unclassified_d__Bacteria;p__Bacteroidetes;c__Bacteroidia;o__Bacteroidales;f__Muribaculaceae;g__Muribaculum;s__Muribaculum_intestinale	0.000179269	0.000208214	0.000195227	0.000159076	0.000165571	0.000170926	0.000168732	0.000164603	0.000143585	0.000237985	0.000260788	0.000216159
d__Bacteria;k__unclassified_d__Bacteria;p__Bacteroidetes;c__Bacteroidia;o__Bacteroidales;f__Prevotellaceae;g__Prevotella;s__Prevotella_sp._MGM2	0.000118962	0.000168616	0.000212374	0.000177983	0.00013728	0.000198148	0.000151212	0.000144374	0.000225872	0.000152511	0.000142879	0.000215987
d__Bacteria;k__unclassified_d__Bacteria;p__Firmicutes;c__Clostridia;o__Clostridiales;f__Lachnospiraceae;g__Butyrivibrio;s__Butyrivibrio_sp._WCD3002	0.000220782	0.000218358	0.000271791	0.000675524	0.00025087	0.000115015	0.000203368	0.000272906	0.000213218	0.000174668	0.000336697	0.000215902
d__Bacteria;k__unclassified_d__Bacteria;p__Bacteroidetes;c__unclassified_p__Bacteroidetes;o__unclassified_p__Bacteroidetes;f__unclassified_p__Bacteroidetes;g__unclassified_p__Bacteroidetes;s__Bacteroidetes_bacterium_ADurb.Bin028	0.000156069	0.00022564	0.000104773	0.000179077	0.000239366	9.18525e-05	0.000684901	0.000155205	0.000159118	0.000202162	9.99534e-05	0.000215644
d__Bacteria;k__unclassified_d__Bacteria;p__Bacteroidetes;c__Bacteroidia;o__Bacteroidales;f__Paludibacteraceae;g__Paludibacter;s__Paludibacter_sp._47-17	0.000388829	0.000161008	7.03913e-05	0.000124307	0.000155942	0.00013312	0.000119002	9.97104e-05	0.000182456	0.000114585	0.000307644	0.000214014
d__Bacteria;k__unclassified_d__Bacteria;p__Tenericutes;c__Mollicutes;o__Mycoplasmatales;f__Mycoplasmataceae;g__Mycoplasma;s__Mycoplasma_sp._CAG:877	0.000620557	0.00100483	0.000199085	0.000426598	0.000300635	0.000929241	0.00202721	0.000596025	0.000111534	0.00113607	0.000103036	0.000214014
d__Bacteria;k__unclassified_d__Bacteria;p__Chlamydiae;c__unclassified_p__Chlamydiae;o__unclassified_p__Chlamydiae;f__unclassified_p__Chlamydiae;g__unclassified_p__Chlamydiae;s__Chlamydiae_bacterium	4.8879e-05	0.000122883	6.41324e-05	3.67999e-05	0.000149977	0.00026564	0.000170956	0.000130993	5.30394e-05	6.59048e-05	0.000140104	0.000213586
d__Bacteria;k__unclassified_d__Bacteria;p__Firmicutes;c__Clostridia;o__Clostridiales;f__Lachnospiraceae;g__Mediterraneibacter;s__[Ruminococcus]_torques	0.000208665	0.000220649	0.00022232	0.000209705	0.000223261	0.000156881	0.00024609	0.000220723	0.00016965	0.000170786	0.000156673	0.000213586
d__Bacteria;k__unclassified_d__Bacteria;p__Firmicutes;c__unclassified_p__Firmicutes;o__unclassified_p__Firmicutes;f__unclassified_p__Firmicutes;g__unclassified_p__Firmicutes;s__unclassified_p__Firmicutes	0.000237511	0.000259592	0.000356501	0.000259943	0.000270725	0.000255856	0.000279176	0.000281409	0.000227084	0.000275749	0.000182336	0.000212899
d__Bacteria;k__unclassified_d__Bacteria;p__Firmicutes;c__unclassified_p__Firmicutes;o__unclassified_p__Firmicutes;f__unclassified_p__Firmicutes;g__unclassified_p__Firmicutes;s__Firmicutes_bacterium_CAG:582	0.000105193	0.000447925	0.000159474	0.000168451	8.05272e-05	0.00011009	0.000381534	0.000221081	7.59221e-05	0.000478719	0.000417307	0.000212042
d__Bacteria;k__unclassified_d__Bacteria;p__unclassified_d__Bacteria;c__unclassified_d__Bacteria;o__unclassified_d__Bacteria;f__unclassified_d__Bacteria;g__unclassified_d__Bacteria;s__uncultured_bacterium_Ad_125_D08	8.17175e-05	5.88234e-05	0.000148756	0.000101415	9.80813e-05	9.34499e-05	7.99186e-05	0.000102306	7.66041e-05	5.80609e-05	5.3252e-05	0.000211956
d__Bacteria;k__unclassified_d__Bacteria;p__Bacteroidetes;c__Bacteroidia;o__Bacteroidales;f__Barnesiellaceae;g__Barnesiella;s__Barnesiella_viscericola	0.000145398	0.00022204	0.000158445	0.000175639	8.82817e-05	0.000228367	0.00011853	0.000170242	0.000168968	0.000112887	0.000209463	0.000210583
d__Bacteria;k__unclassified_d__Bacteria;p__Firmicutes;c__Clostridia;o__Clostridiales;f__Lachnospiraceae;g__Butyrivibrio;s__Butyrivibrio_sp._LB2008	8.10979e-05	0.000283972	0.000376821	0.000406596	0.000299186	7.03537e-05	0.000278367	0.000356774	0.00026209	0.000314402	7.5755e-05	0.000209897
d__Bacteria;k__unclassified_d__Bacteria;p__Bacteroidetes;c__Bacteroidia;o__Bacteroidales;f__Prevotellaceae;g__Prevotella;s__Prevotella_sp._CAG:604	0.000207977	0.000186779	0.000113432	0.000159232	0.000159606	0.000173388	0.000116441	0.000186084	0.000162679	0.000220518	0.000198597	0.000209211
d__Bacteria;k__unclassified_d__Bacteria;p__Firmicutes;c__unclassified_p__Firmicutes;o__unclassified_p__Firmicutes;f__unclassified_p__Firmicutes;g__unclassified_p__Firmicutes;s__Firmicutes_bacterium_CAG:240	0.00040067	0.000247647	0.000389339	0.000490509	0.000393774	0.000282014	0.00033113	0.000356953	0.000193442	0.000192377	0.000166152	0.000207667
d__Bacteria;k__unclassified_d__Bacteria;p__Bacteroidetes;c__Bacteroidia;o__Bacteroidales;f__Bacteroidaceae;g__Bacteroides;s__Bacteroides_sp._CAG:633	0.000165018	0.000159453	0.000117719	0.000131105	0.000211586	0.000185569	0.00013787	0.000158158	0.000148889	0.000143454	0.000211544	0.000207238
d__Bacteria;k__unclassified_d__Bacteria;p__Firmicutes;c__Bacilli;o__Lactobacillales;f__Leuconostocaceae;g__Weissella;s__Weissella_confusa	0.00130631	0.000426899	0.000798998	0.00119096	0.000212865	5.41797e-05	0.000518865	0.000714174	0.000407343	0.000417828	0.000307104	0.000206723
d__Bacteria;k__unclassified_d__Bacteria;p__Bacteroidetes;c__Bacteroidia;o__Bacteroidales;f__Bacteroidaceae;g__Bacteroides;s__Bacteroides_sp._CAG:462	0.000140648	0.000210177	0.000166933	0.000156107	0.000104813	0.000154885	0.00013349	0.000120118	0.000163664	0.000110138	0.000202296	0.000205351
d__Bacteria;k__unclassified_d__Bacteria;p__Candidatus_Melainabacteria;c__unclassified_p__Candidatus_Melainabacteria;o__Candidatus_Gastranaerophilales;f__unclassified_o__Candidatus_Gastranaerophilales;g__unclassified_o__Candidatus_Gastranaerophilales;s__Candidatus_Gastranaerophilales_bacterium	3.62118e-05	9.26121e-05	4.97284e-05	8.75072e-05	4.63564e-05	0.000121804	0.000308691	3.00742e-05	0.000106382	6.63899e-05	0.000103113	0.000204751
d__Bacteria;k__unclassified_d__Bacteria;p__Bacteroidetes;c__Bacteroidia;o__Bacteroidales;f__Barnesiellaceae;g__Barnesiella;s__Barnesiella_sp._WM24	0.000121096	0.000152008	0.0002008	0.00015009	0.000131826	0.000159144	0.000125808	0.000130411	0.000147677	0.000181622	0.000210542	0.000204407
d__Bacteria;k__unclassified_d__Bacteria;p__Firmicutes;c__Clostridia;o__Clostridiales;f__Christensenellaceae;g__unclassified_f__Christensenellaceae;s__Christensenellaceae_bacterium	0.000191799	0.000193242	0.00032272	0.000273147	0.000295181	0.000166333	0.000407208	0.000229853	0.000183365	0.000194156	0.00015467	0.000204322
d__Bacteria;k__unclassified_d__Bacteria;p__Firmicutes;c__Clostridia;o__Clostridiales;f__Oscillospiraceae;g__Oscillibacter;s__Oscillibacter_sp._1-3	0.000239576	0.000236521	0.00042955	0.000278851	0.000263396	0.000227568	0.000267653	0.000235045	0.000234434	0.000253754	0.000124845	0.000203464
d__Bacteria;k__unclassified_d__Bacteria;p__Firmicutes;c__Clostridia;o__Clostridiales;f__Lachnospiraceae;g__Blautia;s__unclassified_g__Blautia	0.000231315	0.000223676	0.000276335	0.00025674	0.000216444	0.000195752	0.000227896	0.000242921	0.000166998	0.000184776	0.000164919	0.00020252
d__Bacteria;k__unclassified_d__Bacteria;p__Bacteroidetes;c__Bacteroidia;o__Bacteroidales;f__Bacteroidaceae;g__Bacteroides;s__Bacteroides_sp._CAG:144	0.000202194	0.000187924	0.000141211	0.000177749	0.00012552	0.000211527	0.000169743	0.00019405	0.000163513	0.000167633	0.000244759	0.000202349
d__Bacteria;k__unclassified_d__Bacteria;p__Bacteroidetes;c__Bacteroidia;o__Bacteroidales;f__Prevotellaceae;g__Alloprevotella;s__Alloprevotella_sp.	0.000142988	0.00024233	0.000142497	0.000153841	0.000137195	0.000169861	0.00013942	0.000186084	0.000196094	0.000147578	0.000140027	0.000202263
d__Bacteria;k__unclassified_d__Bacteria;p__Bacteroidetes;c__Bacteroidia;o__Bacteroidales;f__Rikenellaceae;g__Alistipes;s__Alistipes_provencensis	0.000140854	0.000207068	0.000233809	0.000185328	0.00023485	8.81917e-05	0.000132479	0.000191007	0.000150632	0.000146931	0.000176633	0.000200376
d__Bacteria;k__unclassified_d__Bacteria;p__Firmicutes;c__Clostridia;o__Clostridiales;f__Eubacteriaceae;g__Eubacterium;s__Eubacterium_sp._An11	0.000143608	0.000223513	0.000233809	0.000212674	0.000284444	0.000242211	0.000101482	0.000191186	0.000167908	8.53123e-05	0.000112053	0.000199775
d__Bacteria;k__unclassified_d__Bacteria;p__Actinobacteria;c__Coriobacteriia;o__Coriobacteriales;f__unclassified_o__Coriobacteriales;g__unclassified_o__Coriobacteriales;s__Coriobacteriales_bacterium_OH1046	0.000470409	0.000555182	0.00142343	0.000381359	0.000387468	0.000306907	0.000456196	0.000384879	0.00026353	0.000523599	0.000309956	0.000199347
d__Bacteria;k__unclassified_d__Bacteria;p__Bacteroidetes;c__Bacteroidia;o__Bacteroidales;f__Porphyromonadaceae;g__unclassified_f__Porphyromonadaceae;s__Porphyromonadaceae_bacterium_COT-184_OH4590	0.000316406	0.000112411	7.43353e-05	8.94605e-05	0.000126287	0.000109824	0.000102223	0.000122445	0.000138357	6.2185e-05	0.000172857	0.000198832
d__Bacteria;k__unclassified_d__Bacteria;p__Firmicutes;c__Clostridia;o__Clostridiales;f__Eubacteriaceae;g__Eubacterium;s__Eubacterium_oxidoreducens	0.000181816	0.000195696	0.000217004	0.00023791	0.000236298	0.00015362	0.00025074	0.000267356	0.000164195	0.000171029	0.00014311	0.000197974
d__Bacteria;k__unclassified_d__Bacteria;p__Bacteroidetes;c__Bacteroidia;o__Bacteroidales;f__Bacteroidaceae;g__Bacteroides;s__Bacteroides_helcogenes	0.000305597	0.000210177	0.000170191	0.000180952	0.000249762	0.000174653	0.000146293	0.000167198	0.000164801	0.000176043	0.00016962	0.000197459
d__Bacteria;k__unclassified_d__Bacteria;p__Bacteroidetes;c__Bacteroidia;o__Bacteroidales;f__Odoribacteraceae;g__Butyricimonas;s__unclassified_g__Butyricimonas	0.000110219	0.000143663	0.000156473	0.000143762	0.000154749	9.20522e-05	0.000119945	0.000146164	0.000181243	0.000150813	0.000132552	0.000196516
d__Bacteria;k__unclassified_d__Bacteria;p__Bacteroidetes;c__Sphingobacteriia;o__Sphingobacteriales;f__unclassified_o__Sphingobacteriales;g__unclassified_o__Sphingobacteriales;s__Sphingobacteriales_bacterium	0.000100856	8.92578e-05	0.000108631	0.000134464	0.000125691	8.81917e-05	0.000142182	8.68215e-05	0.000114944	6.33171e-05	9.64855e-05	0.000195658
d__Bacteria;k__unclassified_d__Bacteria;p__Bacteroidetes;c__Bacteroidia;o__Bacteroidales;f__Prevotellaceae;g__Prevotella;s__Prevotella_salivae	0.000174243	0.000233494	0.000128351	0.000174233	0.000185767	0.000202475	0.000132277	0.000217009	0.000174954	0.000277204	0.000208307	0.000194972
d__Bacteria;k__unclassified_d__Bacteria;p__Bacteroidetes;c__Bacteroidia;o__Bacteroidales;f__Bacteroidaceae;g__Bacteroides;s__Bacteroides_sp._CBA7301	0.000162333	0.00015839	0.000129808	0.00016978	0.000141881	0.000141373	0.000154446	0.000136856	0.000136236	0.000159304	0.000154438	0.000194371
d__Bacteria;k__unclassified_d__Bacteria;p__Bacteroidetes;c__Bacteroidia;o__Bacteroidales;f__Barnesiellaceae;g__Barnesiella;s__Barnesiella_sp._An55	0.000297405	0.000198642	0.000157845	0.000204157	0.000121174	0.000191759	0.00017419	0.000185726	0.000211627	0.0001365	0.000221254	0.000193685
d__Bacteria;k__unclassified_d__Bacteria;p__Bacteroidetes;c__Bacteroidia;o__Bacteroidales;f__Tannerellaceae;g__Parabacteroides;s__Parabacteroides_johnsonii	0.000170319	0.00015479	0.000166761	0.000143215	0.000137109	0.000145832	0.000160242	0.000132917	0.000209051	0.000142807	0.000200986	0.000193256
d__Bacteria;k__unclassified_d__Bacteria;p__Bacteroidetes;c__Bacteroidia;o__Bacteroidales;f__Bacteroidaceae;g__Bacteroides;s__Bacteroides_togonis	0.000258026	0.00020985	0.000152357	0.000170483	0.000179716	0.000160076	0.000182816	0.000162544	0.000145176	0.000146203	0.000206226	0.00019257
d__Bacteria;k__unclassified_d__Bacteria;p__Bacteroidetes;c__Bacteroidia;o__Marinilabiliales;f__Prolixibacteraceae;g__unclassified_f__Prolixibacteraceae;s__Prolixibacteraceae_bacterium	0.000158134	0.00013221	0.000119348	0.000105868	0.000119044	0.000132853	0.000172708	0.000114211	0.000190942	0.000171352	0.000142879	0.000191884
d__Bacteria;k__unclassified_d__Bacteria;p__unclassified_d__Bacteria;c__unclassified_d__Bacteria;o__unclassified_d__Bacteria;f__unclassified_d__Bacteria;g__unclassified_d__Bacteria;s__uncultured_bacterium_Contig1761	8.75003e-05	8.74579e-05	0.000177393	0.000140246	0.00019318	6.86897e-05	0.000556802	0.000202196	0.000263454	6.26702e-05	0.000100493	0.000191884
d__Bacteria;k__unclassified_d__Bacteria;p__Spirochaetes;c__Spirochaetia;o__Spirochaetales;f__Spirochaetaceae;g__Treponema;s__Treponema_sp._C6A8	0.000421048	0.000288636	0.000489053	0.000284633	0.000198378	0.000185436	0.000277559	0.000209535	0.000539108	0.000199089	0.000333152	0.000191541
d__Bacteria;k__unclassified_d__Bacteria;p__unclassified_d__Bacteria;c__unclassified_d__Bacteria;o__unclassified_d__Bacteria;f__unclassified_d__Bacteria;g__unclassified_d__Bacteria;s__uncultured_rumen_bacterium	0.000226565	0.000206086	0.000349213	0.000262053	0.000245331	0.000203606	0.000310106	0.000270221	0.000257014	0.000265721	0.000272425	0.00019034
d__Bacteria;k__unclassified_d__Bacteria;p__Tenericutes;c__unclassified_p__Tenericutes;o__unclassified_p__Tenericutes;f__unclassified_p__Tenericutes;g__unclassified_p__Tenericutes;s__Tenericutes_bacterium	0.000392065	0.000548391	0.000270677	0.000350576	0.000261096	0.000107827	0.000423178	0.000724646	0.000152753	0.000692283	0.000166615	0.000189654
d__Bacteria;k__unclassified_d__Bacteria;p__Bacteroidetes;c__Bacteroidia;o__Bacteroidales;f__Tannerellaceae;g__Parabacteroides;s__Parabacteroides_pacaensis	0.00016192	0.000203878	0.000197199	0.000163529	0.00017341	0.000157414	0.00015822	0.000178834	0.000162907	0.00012623	0.000183184	0.000188882
d__Bacteria;k__unclassified_d__Bacteria;p__Spirochaetes;c__Spirochaetia;o__unclassified_c__Spirochaetia;f__unclassified_c__Spirochaetia;g__unclassified_c__Spirochaetia;s__Spirochaetia_bacterium	0.000232898	0.00025722	0.000158273	0.000189156	0.000224028	0.000157414	0.000113342	0.000174538	0.000296339	0.000156069	0.000149583	0.000188796
d__Bacteria;k__unclassified_d__Bacteria;p__Firmicutes;c__unclassified_p__Firmicutes;o__unclassified_p__Firmicutes;f__unclassified_p__Firmicutes;g__unclassified_p__Firmicutes;s__Firmicutes_bacterium_CAG:272	0.000126328	0.000228258	0.00027282	0.000214705	0.00024891	0.000139043	0.000200268	0.000176507	0.000114338	0.000182512	9.48671e-05	0.000188624
d__Bacteria;k__unclassified_d__Bacteria;p__Firmicutes;c__Clostridia;o__Clostridiales;f__Eubacteriaceae;g__Eubacterium;s__Eubacterium_pyruvativorans	0.000212383	0.000210423	0.000329579	0.000290336	0.000314695	0.000213524	0.000298246	0.000280693	0.000184123	0.00026742	0.000138332	0.000186566
d__Bacteria;k__unclassified_d__Bacteria;p__unclassified_d__Bacteria;c__unclassified_d__Bacteria;o__unclassified_d__Bacteria;f__unclassified_d__Bacteria;g__unclassified_d__Bacteria;s__uncultured_bacterium_Contig13	0.000101958	0.000100875	0.000201914	0.000182124	0.000181932	8.92567e-05	0.000312262	0.000178118	0.000171242	8.01369e-05	8.27679e-05	0.000186566
d__Bacteria;k__unclassified_d__Bacteria;p__Bacteroidetes;c__Bacteroidia;o__Bacteroidales;f__Paludibacteraceae;g__Paludibacter;s__Paludibacter_jiangxiensis	0.000268559	0.000179416	9.41409e-05	0.000113369	0.000107881	0.000112353	0.000141509	0.000106692	0.000190715	0.000102941	0.000231812	0.000186394
d__Bacteria;k__unclassified_d__Bacteria;p__Bacteroidetes;c__Bacteroidia;o__Bacteroidales;f__Prevotellaceae;g__Prevotella;s__Prevotella_sp._CAG:873	0.000247149	0.000209114	0.000228836	0.000148137	0.000158498	0.000240946	0.000135781	0.000133812	0.000177227	0.000222782	0.000186883	0.000186394
d__Bacteria;k__unclassified_d__Bacteria;p__Bacteroidetes;c__Bacteroidia;o__Bacteroidales;f__Muribaculaceae;g__unclassified_f__Muribaculaceae;s__unclassified_f__Muribaculaceae	0.000295408	0.000245029	0.000191197	0.000188062	0.00017503	0.000233092	0.000150134	0.000227168	0.000267394	0.000201838	0.000252003	0.000186223
d__Bacteria;k__unclassified_d__Bacteria;p__Bacteroidetes;c__Bacteroidia;o__Bacteroidales;f__Rikenellaceae;g__Alistipes;s__Alistipes_onderdonkii	0.000149047	0.000165916	0.000211174	0.00022244	0.000188749	0.000120739	0.000129177	0.000131127	0.000159497	0.000145476	0.000140798	0.000185193
d__Bacteria;k__unclassified_d__Bacteria;p__Firmicutes;c__Clostridia;o__Clostridiales;f__Ruminococcaceae;g__Ruminococcus;s__Ruminococcus_sp._AF12-5	5.78287e-05	7.39588e-05	7.74219e-05	3.82844e-05	0.000302254	6.30987e-05	4.29916e-05	8.48523e-05	7.64525e-05	0.000126311	0.000335233	0.000184679
d__Bacteria;k__unclassified_d__Bacteria;p__Verrucomicrobia;c__Opitutae;o__unclassified_c__Opitutae;f__unclassified_c__Opitutae;g__unclassified_c__Opitutae;s__Opitutae_bacterium	0.00152392	8.37763e-05	0.000130151	0.000435817	0.00117719	9.8575e-05	7.87057e-05	0.000309246	0.000176773	7.26974e-05	0.000639409	0.000184593
d__Bacteria;k__unclassified_d__Bacteria;p__Bacteroidetes;c__Bacteroidia;o__Bacteroidales;f__Tannerellaceae;g__Parabacteroides;s__Parabacteroides_sp._Marseille-P3160	0.000197513	0.000142845	0.00017825	0.000160794	0.000173922	0.000143503	0.00015229	0.000132828	0.00025815	0.000157767	0.000159216	0.00018425
d__Bacteria;k__unclassified_d__Bacteria;p__Firmicutes;c__Bacilli;o__Lactobacillales;f__Lactobacillaceae;g__Sharpea;s__Sharpea_azabuensis	0.000150148	0.000161499	0.000143526	0.000176968	0.000163355	0.000129193	0.000156468	0.000157353	0.000147298	0.000127119	0.000145345	0.000183821
d__Bacteria;k__unclassified_d__Bacteria;p__Bacteroidetes;c__Bacteroidia;o__Bacteroidales;f__Tannerellaceae;g__Parabacteroides;s__Parabacteroides_sp._ZJ-118	0.000260229	0.000196024	0.000117719	0.000145871	0.000134127	0.000131922	0.000163948	0.000132112	0.000193594	0.000160193	0.000180949	0.000183649
d__Bacteria;k__unclassified_d__Bacteria;p__Bacteroidetes;c__Bacteroidia;o__Bacteroidales;f__Bacteroidaceae;g__Bacteroides;s__Bacteroides_sp._224	0.000142025	0.00015749	0.000132337	0.000170795	0.000202554	0.000159743	0.000157883	0.000149387	0.000136463	0.000150408	0.000187268	0.000183135
d__Bacteria;k__unclassified_d__Bacteria;p__Bacteroidetes;c__Bacteroidia;o__Bacteroidales;f__Rikenellaceae;g__Alistipes;s__Alistipes_megaguti	0.000204741	0.00018637	0.000182023	0.000156107	0.000152959	0.000103101	0.000111724	0.000166303	0.00017897	0.000132133	0.000146424	0.000181591
d__Bacteria;k__unclassified_d__Bacteria;p__Firmicutes;c__Clostridia;o__Clostridiales;f__Ruminococcaceae;g__Ruminococcus;s__Ruminococcus_sp._CAG:724	6.83618e-05	0.000114047	0.000113775	0.000105243	0.000129866	8.10033e-05	7.95817e-05	0.000107945	5.83433e-05	9.13771e-05	4.45436e-05	0.000181333
d__Bacteria;k__unclassified_d__Bacteria;p__Firmicutes;c__Clostridia;o__Clostridiales;f__Lachnospiraceae;g__Marvinbryantia;s__Marvinbryantia_formatexigens	0.0001792	0.000211404	0.000285767	0.000230956	0.00023681	0.000155284	0.000240699	0.000202375	0.000173893	0.000200868	0.000126464	0.000181162
d__Bacteria;k__unclassified_d__Bacteria;p__Fusobacteria;c__Fusobacteriia;o__Fusobacteriales;f__Fusobacteriaceae;g__Fusobacterium;s__Fusobacterium_naviforme	0.000269385	0.00017148	0.000412831	0.000255646	0.000194799	0.000176849	0.000283758	0.000419473	0.000121536	0.000447505	0.000132937	0.000181162
d__Bacteria;k__unclassified_d__Bacteria;p__Bacteroidetes;c__Flavobacteriia;o__Flavobacteriales;f__Flavobacteriaceae;g__unclassified_f__Flavobacteriaceae;s__Flavobacteriaceae_bacterium	0.000122886	0.00023333	0.000231666	0.000266741	0.000218659	0.000153221	0.000138813	0.000149297	0.000169726	0.000128737	0.000181642	0.000179103
d__Bacteria;k__unclassified_d__Bacteria;p__Firmicutes;c__Clostridia;o__Clostridiales;f__Ruminococcaceae;g__Acutalibacter;s__Acutalibacter_muris	0.000177548	0.000211077	0.000276507	0.000237676	0.000232293	0.000162406	0.000255996	0.000193871	0.000148889	0.000192296	0.000145422	0.000178932
d__Bacteria;k__unclassified_d__Bacteria;p__Bacteroidetes;c__Bacteroidia;o__Bacteroidales;f__Prevotellaceae;g__Prevotella;s__Prevotella_dentasini	0.000371963	0.00021255	0.000127065	0.000214314	0.000225817	0.000279351	0.000233152	0.000266014	0.000213294	0.000324995	0.000278128	0.000178588
d__Bacteria;k__unclassified_d__Bacteria;p__Bacteroidetes;c__Bacteroidia;o__Bacteroidales;f__Prevotellaceae;g__Prevotella;s__Prevotella_sp._CAG:924	0.000215756	0.000227194	0.000130666	0.000150169	0.000192072	0.000199213	0.00016826	0.0001868	0.000165862	0.000246961	0.000167	0.000178331
d__Bacteria;k__unclassified_d__Bacteria;p__Firmicutes;c__Clostridia;o__Clostridiales;f__Lachnospiraceae;g__Butyrivibrio;s__Butyrivibrio_sp._FCS014	0.000180026	0.000172052	0.000319891	0.000267131	0.000338896	0.000133053	0.000277694	0.0002576	0.000152678	0.000225451	0.000132167	0.000178245
d__Bacteria;k__unclassified_d__Bacteria;p__Firmicutes;c__Clostridia;o__Clostridiales;f__Lachnospiraceae;g__Enterocloster;s__Enterocloster_bolteae	8.66054e-05	0.000125337	0.000147728	0.000106102	0.000149124	0.000119541	0.000241777	0.000113047	8.56208e-05	0.000159465	7.00522e-05	0.000177731
d__Bacteria;k__unclassified_d__Bacteria;p__Bacteroidetes;c__Bacteroidia;o__Bacteroidales;f__Prevotellaceae;g__Prevotellamassilia;s__Prevotellamassilia_timonensis	0.000184295	0.000264664	0.000167533	0.000198766	0.000203917	0.000217917	0.000152627	0.000171226	0.000185865	0.00021793	0.000226494	0.000177388
d__Bacteria;k__unclassified_d__Bacteria;p__Bacteroidetes;c__Bacteroidia;o__Bacteroidales;f__Barnesiellaceae;g__Coprobacter;s__Coprobacter_fastidiosus	0.000236065	0.000244539	0.00022112	0.000196579	0.000137791	0.000235622	0.000128908	0.000202375	0.000161316	0.000142565	0.000185573	0.000176873
d__Bacteria;k__unclassified_d__Bacteria;p__Firmicutes;c__Clostridia;o__Clostridiales;f__Lachnospiraceae;g__Mediterraneibacter;s__[Ruminococcus]_gnavus	0.000142575	0.000157571	0.000204572	0.000189312	0.000172473	0.000197283	0.000186252	0.000184831	0.000124946	0.000185827	0.000136868	0.000175415
d__Bacteria;k__unclassified_d__Bacteria;p__Bacteroidetes;c__Bacteroidia;o__Bacteroidales;f__Prevotellaceae;g__Alloprevotella;s__Alloprevotella_tannerae	0.000153659	0.000115438	0.000330608	0.000113291	8.54696e-05	0.000140574	0.000108018	0.00013162	0.000351348	0.000190679	0.000125231	0.0001749
d__Bacteria;k__unclassified_d__Bacteria;p__Firmicutes;c__Clostridia;o__Clostridiales;f__Lachnospiraceae;g__Butyrivibrio;s__Butyrivibrio_sp._WCE2006	0.000203158	0.000123783	0.000170105	0.000236504	0.000179887	9.22519e-05	0.00010384	0.000212847	0.000121612	0.000137713	0.000121223	0.000174557
d__Bacteria;k__unclassified_d__Bacteria;p__Proteobacteria;c__Gammaproteobacteria;o__Aeromonadales;f__Succinivibrionaceae;g__Ruminobacter;s__Ruminobacter_amylophilus	0.000106777	0.000171807	5.59015e-05	3.93001e-05	4.8998e-05	0.000360155	0.000866436	0.000147776	0.00035006	2.95965e-05	0.000234047	0.000174471
d__Bacteria;k__unclassified_d__Bacteria;p__Firmicutes;c__Clostridia;o__Clostridiales;f__Lachnospiraceae;g__Butyrivibrio;s__Butyrivibrio_sp._XPD2006	0.000155931	0.000216559	0.000546069	0.00025299	0.000236384	0.000190893	0.000155255	0.000211952	0.000150102	0.000237176	0.000115598	0.000174385
d__Bacteria;k__unclassified_d__Bacteria;p__Firmicutes;c__Clostridia;o__Clostridiales;f__Ruminococcaceae;g__Anaerotruncus;s__Anaerotruncus_sp._CAG:390	0.000191523	0.000873597	0.000774219	0.000422847	0.000616779	0.000205404	0.000357477	0.000579824	0.000123127	0.000576889	0.000160141	0.000174214
d__Bacteria;k__unclassified_d__Bacteria;p__Proteobacteria;c__Gammaproteobacteria;o__Enterobacterales;f__Enterobacteriaceae;g__Escherichia;s__Escherichia_coli	0.000119444	9.24485e-05	9.12258e-05	0.000101024	8.17202e-05	0.00024514	7.60103e-05	9.72042e-05	0.000113125	0.000107874	7.8144e-05	0.000174128
d__Bacteria;k__unclassified_d__Bacteria;p__Firmicutes;c__Clostridia;o__Clostridiales;f__Clostridiaceae;g__Clostridium;s__Clostridium_sp._CAG:448	0.00011552	0.000227194	0.000260474	0.000202595	0.00024073	0.000176517	0.000197236	0.000267177	0.000137372	0.000231435	9.8335e-05	0.000173442
d__Bacteria;k__unclassified_d__Bacteria;p__Bacteroidetes;c__Bacteroidia;o__Bacteroidales;f__Rikenellaceae;g__Alistipes;s__Alistipes_finegoldii	0.000167841	0.000142682	0.00025653	0.000173999	0.000162333	8.65943e-05	0.0001126	0.000143032	0.000218901	0.00012906	0.000126541	0.000173184
d__Bacteria;k__unclassified_d__Bacteria;p__Firmicutes;c__Clostridia;o__Clostridiales;f__Lachnospiraceae;g__unclassified_f__Lachnospiraceae;s__Lachnospiraceae_bacterium_MA2020	0.000173004	0.000175407	0.000209545	0.000183374	0.000209626	0.000125332	0.000224325	0.000234149	0.000139266	0.000171757	0.000117987	0.000173099
d__Bacteria;k__unclassified_d__Bacteria;p__Firmicutes;c__Clostridia;o__Clostridiales;f__Ruminococcaceae;g__Anaerotruncus;s__Anaerotruncus_colihominis	0.000164399	0.000123783	0.000170877	0.000131339	0.00018534	0.000240281	0.000355321	0.000124414	0.000110852	0.000150489	0.000113979	0.000172756
d__Bacteria;k__unclassified_d__Bacteria;p__Bacteroidetes;c__Bacteroidia;o__Bacteroidales;f__Prevotellaceae;g__Prevotella;s__Prevotella_sp._AM34-19LB	0.000102784	0.000138345	8.0337e-05	0.000102352	0.000128332	0.000126996	8.05251e-05	0.000184921	0.00011017	0.000142241	0.000118834	0.00017267
d__Bacteria;k__unclassified_d__Bacteria;p__Bacteroidetes;c__Bacteroidia;o__Bacteroidales;f__Prevotellaceae;g__Prevotella;s__Prevotella_stercorea_CAG:629	0.000212521	0.000145954	8.53099e-05	0.00011751	0.000158583	0.000124533	0.000171764	0.000161739	0.000126461	0.000221488	0.000172703	0.000172327
d__Bacteria;k__unclassified_d__Bacteria;p__Firmicutes;c__Clostridia;o__Clostridiales;f__Lachnospiraceae;g__unclassified_f__Lachnospiraceae;s__Lachnospiraceae_bacterium_NC2004	0.000221367	0.000217377	0.000346898	0.000203845	0.000197015	8.89239e-05	0.000276076	0.000264045	0.000129719	0.000162862	0.000224568	0.000172155
d__Bacteria;k__unclassified_d__Bacteria;p__Bacteroidetes;c__Bacteroidia;o__Bacteroidales;f__Tannerellaceae;g__Parabacteroides;s__Parabacteroides_massiliensis	0.000163297	0.000134746	0.000133581	0.000144778	0.00014316	0.000137313	0.000146697	0.000107139	0.000178894	0.000111189	0.000168541	0.00017104
d__Bacteria;k__unclassified_d__Bacteria;p__Bacteroidetes;c__Chitinophagia;o__Chitinophagales;f__Chitinophagaceae;g__Pseudoflavitalea;s__Pseudoflavitalea_sp._X16	0.000327352	0.000112656	8.49669e-05	0.00013923	0.000357558	0.000107161	0.000144473	9.55931e-05	0.000136084	7.1727e-05	0.000190428	0.000170954
d__Bacteria;k__unclassified_d__Bacteria;p__Firmicutes;c__Clostridia;o__Clostridiales;f__Lachnospiraceae;g__Butyrivibrio;s__Butyrivibrio_sp._MC2013	0.000220988	0.000193324	0.000284909	0.0002701	0.000260584	0.000119874	0.000239082	0.000243324	0.000158739	0.000177498	0.000134093	0.000170611
d__Bacteria;k__unclassified_d__Bacteria;p__Firmicutes;c__Clostridia;o__Clostridiales;f__Lachnospiraceae;g__Butyrivibrio;s__Butyrivibrio_sp._ob235	0.000199509	0.00017238	0.000228065	0.000271975	0.000169065	0.000120274	0.000213341	0.000192439	0.000118733	0.00017491	0.000166306	0.00017044
d__Bacteria;k__unclassified_d__Bacteria;p__Bacteroidetes;c__Bacteroidia;o__Bacteroidales;f__Bacteroidaceae;g__Bacteroides;s__Bacteroides_faecis	0.000161507	0.000175488	0.000162903	0.000155482	0.000165315	0.000163604	0.0001438	0.000155294	0.000192912	0.000162942	0.000178406	0.000170011
d__Bacteria;k__unclassified_d__Bacteria;p__Firmicutes;c__Clostridia;o__Clostridiales;f__Clostridiaceae;g__Clostridium;s__Clostridium_sp._CAG:964	7.11844e-05	0.000155444	6.69618e-05	8.48507e-05	9.41615e-05	5.69752e-05	6.03096e-05	0.000132112	4.89478e-05	7.79536e-05	0.000730269	0.000169668
d__Bacteria;k__unclassified_d__Bacteria;p__Bacteroidetes;c__Bacteroidia;o__Bacteroidales;f__Bacteroidaceae;g__Bacteroides;s__Bacteroides_zoogleoformans	0.000168805	0.000157571	0.000109917	0.000147825	0.000137791	0.000114949	8.7331e-05	0.000170868	0.000177985	0.000181056	0.000234432	0.000168381
d__Bacteria;k__unclassified_d__Bacteria;p__unclassified_d__Bacteria;c__unclassified_d__Bacteria;o__unclassified_d__Bacteria;f__unclassified_d__Bacteria;g__unclassified_d__Bacteria;s__uncultured_bacterium_Contig1756	0.000126672	0.000131637	0.000224721	0.000179312	0.000240389	0.000105098	0.000396224	0.000209356	0.000155102	0.000107307	9.89516e-05	0.000168209
d__Bacteria;k__unclassified_d__Bacteria;p__Firmicutes;c__Clostridia;o__Clostridiales;f__Lachnospiraceae;g__Butyrivibrio;s__Butyrivibrio_sp._INlla16	0.000201506	0.000152008	0.000191368	0.000304791	0.000220449	9.67779e-05	0.000191845	0.000216964	0.000151693	0.00015995	0.000156904	0.000168124
d__Bacteria;k__unclassified_d__Bacteria;p__Firmicutes;c__Clostridia;o__Clostridiales;f__Lachnospiraceae;g__Enterocloster;s__Enterocloster_clostridioformis	0.000147876	0.000172298	0.000218719	0.000164623	0.000165997	0.000400357	0.000161791	0.000168183	0.000159876	0.000160921	0.000116368	0.000168038
d__Bacteria;k__unclassified_d__Bacteria;p__Firmicutes;c__Clostridia;o__Clostridiales;f__Ruminococcaceae;g__unclassified_f__Ruminococcaceae;s__[Clostridium]_leptum	0.000202332	0.000217131	0.000221806	0.000312369	0.000213205	0.00033626	0.000165228	0.000245069	0.000142524	0.00023475	0.000217169	0.000167695
d__Bacteria;k__unclassified_d__Bacteria;p__Firmicutes;c__Erysipelotrichia;o__Erysipelotrichales;f__Erysipelotrichaceae;g__Coprobacillus;s__Coprobacillus_sp._CAG:605	8.75692e-05	0.000232676	0.000214261	0.000114931	8.82817e-05	9.24515e-05	0.000251413	0.000175702	5.62218e-05	0.000137713	0.00032506	0.000167094
d__Bacteria;k__unclassified_d__Bacteria;p__Proteobacteria;c__Gammaproteobacteria;o__Vibrionales;f__Vibrionaceae;g__Vibrio;s__Vibrio_parahaemolyticus	5.62453e-05	4.22972e-05	3.41239e-05	4.04721e-05	3.74089e-05	5.2316e-05	5.71425e-05	3.59817e-05	3.88703e-05	3.15372e-05	5.45621e-05	0.000166751
d__Bacteria;k__unclassified_d__Bacteria;p__Firmicutes;c__Clostridia;o__Clostridiales;f__unclassified_o__Clostridiales;g__Intestinimonas;s__Intestinimonas_butyriciproducens	0.000163228	0.000179825	0.00024727	0.000201813	0.000251807	0.000153553	0.000138611	0.000174538	0.000149798	0.000167552	0.000121686	0.000166494
d__Bacteria;k__unclassified_d__Bacteria;p__unclassified_d__Bacteria;c__unclassified_d__Bacteria;o__unclassified_d__Bacteria;f__unclassified_d__Bacteria;g__unclassified_d__Bacteria;s__uncultured_bacterium_Contig2	9.76204e-05	0.000116911	0.000196684	0.000176343	0.000186193	9.132e-05	0.000253098	0.000162544	0.000150859	8.5474e-05	8.86248e-05	0.000166322
d__Bacteria;k__unclassified_d__Bacteria;p__Firmicutes;c__Clostridia;o__Clostridiales;f__Eubacteriaceae;g__Eubacterium;s__Eubacterium_ramulus	0.000103059	0.000101693	0.000133409	0.000114306	0.000141455	0.000105031	0.000259567	0.000104991	8.25142e-05	0.000111917	6.00337e-05	0.000166065
d__Bacteria;k__unclassified_d__Bacteria;p__Firmicutes;c__Clostridia;o__Clostridiales;f__Ruminococcaceae;g__Ruthenibacterium;s__Ruthenibacterium_lactatiformans	0.000142988	0.000171725	0.00027402	0.000184625	0.000205536	0.000137379	0.000187061	0.0001723	0.000158057	0.000181865	9.67167e-05	0.000165979
d__Bacteria;k__unclassified_d__Bacteria;p__Firmicutes;c__Clostridia;o__Clostridiales;f__Clostridiaceae;g__Clostridium;s__Clostridium_botulinum	0.000165707	0.000169107	0.000158102	0.000153841	0.000180483	0.000298787	0.000221764	0.000143927	0.000105624	0.000170463	0.000109394	0.000165293
d__Bacteria;k__unclassified_d__Bacteria;p__Firmicutes;c__Erysipelotrichia;o__Erysipelotrichales;f__Erysipelotrichaceae;g__unclassified_f__Erysipelotrichaceae;s__Erysipelotrichaceae_bacterium_Oil+RF-744-GAM-WT-6	5.61076e-05	0.000143581	0.000297684	0.000103837	0.000208604	0.000112553	0.000125067	0.000192529	8.43327e-05	8.86277e-05	6.01108e-05	0.00016495
d__Bacteria;k__unclassified_d__Bacteria;p__Bacteroidetes;c__Bacteroidia;o__Bacteroidales;f__Porphyromonadaceae;g__unclassified_f__Porphyromonadaceae;s__Porphyromonadaceae_bacterium_CG2_30_38_12	0.000254515	0.000138018	4.16689e-05	9.28983e-05	6.39105e-05	0.000161873	0.000111253	8.99542e-05	0.000181774	8.99216e-05	0.000231812	0.000164864
d__Bacteria;k__unclassified_d__Bacteria;p__Bacteroidetes;c__Bacteroidia;o__Bacteroidales;f__Bacteroidaceae;g__Bacteroides;s__Bacteroides_ndongoniae	0.000230558	0.000214268	0.000172506	0.000180874	0.000270725	0.000208465	0.000231602	0.000192439	0.000244739	0.000165449	0.000222256	0.000164693
d__Bacteria;k__unclassified_d__Bacteria;p__Bacteroidetes;c__Bacteroidia;o__Bacteroidales;f__Prevotellaceae;g__Prevotella;s__Prevotella_sp._CAG:279	0.000252656	0.000171807	0.000200885	0.000119463	0.00015151	0.000209663	0.000145282	0.000125757	0.000163058	0.000275749	0.000203914	0.000164607
d__Bacteria;k__unclassified_d__Bacteria;p__Firmicutes;c__Bacilli;o__Bacillales;f__Bacillaceae;g__Bacillus_f__Bacillaceae;s__Bacillus_sp._J37	2.0722e-05	5.7269e-07	2.05773e-06	1.01571e-06	5.11284e-07	1.09824e-05	4.58218e-06	8.0556e-07	8.25899e-06	5.90313e-06	6.93586e-07	0.000164607
d__Bacteria;k__unclassified_d__Bacteria;p__Bacteroidetes;c__Bacteroidia;o__Bacteroidales;f__Tannerellaceae;g__Parabacteroides;s__Parabacteroides_sp._CAG:409	0.000186291	0.000179006	0.00015733	0.000135011	0.000166764	0.000151024	0.000169204	0.000128532	0.000232616	0.000181541	0.000178252	0.000163406
d__Bacteria;k__unclassified_d__Bacteria;p__Firmicutes;c__Clostridia;o__Clostridiales;f__Clostridiaceae;g__Lactonifactor;s__unclassified_g__Lactonifactor	5.13574e-05	6.0296e-05	5.02428e-05	5.48483e-05	5.53039e-05	6.38308e-05	4.45415e-05	8.95962e-05	3.08386e-05	5.6201e-05	3.89949e-05	0.000162377
d__Bacteria;k__unclassified_d__Bacteria;p__Firmicutes;c__Clostridia;o__Clostridiales;f__Ruminococcaceae;g__Anaerotruncus;s__unclassified_g__Anaerotruncus	0.000121509	0.000143172	0.000145584	0.000120401	0.000153811	0.000108892	0.000245079	0.000121819	7.3649e-05	0.00014402	9.41735e-05	0.000161862
d__Bacteria;k__unclassified_d__Bacteria;p__Chloroflexi;c__Anaerolineae;o__Anaerolineales;f__Anaerolineaceae;g__Flexilinea;s__Flexilinea_flocculi	0.000109048	0.000143418	0.000206716	0.000196266	0.00022897	0.000133186	0.00016671	0.000119223	0.000104033	9.18623e-05	0.000124845	0.00016169
d__Bacteria;k__unclassified_d__Bacteria;p__unclassified_d__Bacteria;c__unclassified_d__Bacteria;o__unclassified_d__Bacteria;f__unclassified_d__Bacteria;g__unclassified_d__Bacteria;s__uncultured_bacterium_Contig1529	0.000141887	0.000170743	0.000163932	0.000159076	0.000150914	0.000156948	0.000137533	0.000172121	0.000136842	0.000209035	0.000223643	0.000161605
d__Bacteria;k__unclassified_d__Bacteria;p__Firmicutes;c__Clostridia;o__Clostridiales;f__unclassified_o__Clostridiales;g__unclassified_o__Clostridiales;s__Clostridiales_bacterium_59_14	0.000190146	0.000198887	0.000271105	0.000178843	0.000223261	0.000197616	0.000137533	0.000175075	0.000171469	0.000251085	9.34029e-05	0.000161519
d__Bacteria;k__unclassified_d__Bacteria;p__Bacteroidetes;c__Bacteroidia;o__Bacteroidales;f__Prevotellaceae;g__Prevotella;s__Prevotella_colorans	0.000148152	0.000173443	0.00010623	0.000138371	0.00013924	0.000144834	0.000172775	0.000189844	0.000108352	0.000241381	0.000167694	0.000161347
d__Bacteria;k__unclassified_d__Bacteria;p__unclassified_d__Bacteria;c__unclassified_d__Bacteria;o__unclassified_d__Bacteria;f__unclassified_d__Bacteria;g__unclassified_d__Bacteria;s__uncultured_bacterium_Contig1522a	0.000233587	0.000532192	0.00041729	0.000464257	0.000658363	0.000269833	0.000342788	0.000354625	0.000174121	0.000168603	0.000255394	0.000161176
d__Bacteria;k__unclassified_d__Bacteria;p__Firmicutes;c__Clostridia;o__Clostridiales;f__Peptostreptococcaceae;g__Clostridioides;s__Clostridioides_difficile	0.000176515	0.000145054	0.000151157	0.00017853	0.000130803	0.00017878	0.000129986	0.000163708	9.2819e-05	0.000148225	0.000109355	0.00016109
d__Bacteria;k__unclassified_d__Bacteria;p__Firmicutes;c__Clostridia;o__Clostridiales;f__Lachnospiraceae;g__Pseudobutyrivibrio;s__Pseudobutyrivibrio_sp._ACV-2	0.0017054	0.00112043	0.00109557	0.00040644	0.000597435	0.00020314	0.00156812	0.000826236	0.00109481	0.000562819	0.00129076	0.000160833
d__Bacteria;k__unclassified_d__Bacteria;p__Firmicutes;c__Clostridia;o__Clostridiales;f__unclassified_o__Clostridiales;g__Intestinimonas;s__Intestinimonas_massiliensis	0.000199234	0.00020085	0.000279851	0.00023791	0.000253	0.000172124	0.000207007	0.000192708	0.000169726	0.000197633	0.000108122	0.000160146
d__Bacteria;k__unclassified_d__Bacteria;p__Firmicutes;c__Clostridia;o__Clostridiales;f__Lachnospiraceae;g__Butyrivibrio;s__Butyrivibrio_sp._XPD2002	0.000167497	0.000150127	0.000183395	0.000346747	0.000196163	8.27338e-05	0.000205457	0.000196915	0.000106458	0.000125179	0.000140104	0.000160061
d__Bacteria;k__unclassified_d__Bacteria;p__Firmicutes;c__Clostridia;o__Clostridiales;f__Ruminococcaceae;g__Sporobacter;s__Sporobacter_termitidis	0.000178512	0.00020715	0.000216833	0.00020322	0.00027473	0.000124334	0.000140767	0.000218396	0.000118126	0.000153562	0.000101264	0.000158345
d__Bacteria;k__unclassified_d__Bacteria;p__Acidobacteria;c__unclassified_p__Acidobacteria;o__unclassified_p__Acidobacteria;f__unclassified_p__Acidobacteria;g__unclassified_p__Acidobacteria;s__Acidobacteria_bacterium	0.000154382	0.000112411	0.000136582	0.000139933	0.000142563	8.89904e-05	9.46759e-05	0.000111257	0.000109716	9.63099e-05	9.10139e-05	0.000158173
d__Bacteria;k__unclassified_d__Bacteria;p__Bacteroidetes;c__Bacteroidia;o__Bacteroidales;f__Bacteroidaceae;g__Bacteroides;s__Bacteroides_nordii	0.000196411	0.000169843	0.000155015	0.000154935	0.000145631	0.000152755	0.000140161	0.000114031	0.000217158	0.000144829	0.00020561	0.000158002
d__Bacteria;k__unclassified_d__Bacteria;p__Bacteroidetes;c__Flavobacteriia;o__Flavobacteriales;f__Flavobacteriaceae;g__Flavobacterium;s__Flavobacterium_sp.	0.000124263	0.000105293	9.89423e-05	0.000102274	0.000115124	0.000110755	0.000101751	7.62597e-05	7.89529e-05	7.63363e-05	0.000144381	0.000157659
d__Bacteria;k__unclassified_d__Bacteria;p__Firmicutes;c__Clostridia;o__Clostridiales;f__Lachnospiraceae;g__Blautia;s__Blautia_producta	0.000140579	0.000135073	0.000184424	0.00015556	0.000145972	0.00033839	0.000134029	0.000123251	0.000112292	0.000162457	9.3557e-05	0.000157659
d__Bacteria;k__unclassified_d__Bacteria;p__Firmicutes;c__Clostridia;o__Clostridiales;f__Oscillospiraceae;g__Oscillibacter;s__Oscillibacter_sp._PC13	0.000174312	0.000156344	0.00024264	0.000202204	0.000180483	0.000160343	0.000167452	0.00015431	0.000148813	0.000209682	8.78542e-05	0.000157573
d__Bacteria;k__unclassified_d__Bacteria;p__Bacteroidetes;c__Chitinophagia;o__Chitinophagales;f__Chitinophagaceae;g__unclassified_f__Chitinophagaceae;s__Chitinophagaceae_bacterium	0.000196136	0.000134909	0.000130323	0.000156732	0.000247632	9.75101e-05	0.000181468	0.000109556	0.00012631	7.8924e-05	9.38653e-05	0.000157058
d__Bacteria;k__unclassified_d__Bacteria;p__Firmicutes;c__Clostridia;o__Clostridiales;f__Clostridiaceae;g__Clostridium;s__Clostridium_sp.	0.000171077	0.00026761	0.00025593	0.000238691	0.000212098	0.00020547	0.000177088	0.000211952	0.000184274	0.000265641	0.00016176	0.000156801
d__Bacteria;k__unclassified_d__Bacteria;p__Ignavibacteriae;c__Ignavibacteria;o__unclassified_c__Ignavibacteria;f__unclassified_c__Ignavibacteria;g__unclassified_c__Ignavibacteria;s__Ignavibacteria_bacterium	0.000216169	0.0001327	0.000168905	0.000145246	0.000169831	0.000134917	9.71018e-05	0.000142316	0.000169953	0.000182431	0.000228498	0.000156801
d__Bacteria;k__unclassified_d__Bacteria;p__Bacteroidetes;c__Bacteroidia;o__Bacteroidales;f__Prevotellaceae;g__Alloprevotella;s__Alloprevotella_sp._OH1205_COT-284	0.000141267	0.000136709	9.43124e-05	0.000104462	7.26023e-05	0.000127329	6.57678e-05	8.6911e-05	0.000115702	6.97863e-05	0.000138871	0.000156372
d__Bacteria;k__unclassified_d__Bacteria;p__Bacteroidetes;c__Bacteroidia;o__Bacteroidales;f__Bacteroidaceae;g__Bacteroides;s__Bacteroides_finegoldii	0.000156688	0.000173116	0.000162989	0.000155638	0.000132934	0.000152555	0.000140363	0.000128084	0.00021193	0.0002113	0.000170776	0.000156201
d__Bacteria;k__unclassified_d__Bacteria;p__Firmicutes;c__Clostridia;o__Clostridiales;f__Lachnospiraceae;g__unclassified_f__Lachnospiraceae;s__Lachnospiraceae_bacterium_MC2017	0.000164468	0.000145627	0.000186481	0.000169545	0.000169405	0.000110889	0.000164891	0.000197899	0.000157527	0.000159627	0.000118449	0.000156201
d__Bacteria;k__unclassified_d__Bacteria;p__Firmicutes;c__Clostridia;o__Clostridiales;f__Lachnospiraceae;g__Lachnoclostridium;s__Lachnoclostridium_sp._An196	0.000116208	0.000155772	0.000180737	0.000149465	0.000156027	0.000123069	0.00015849	0.000142942	0.000113353	0.000194803	9.63313e-05	0.000156115
d__Bacteria;k__unclassified_d__Bacteria;p__Bacteroidetes;c__Bacteroidia;o__Bacteroidales;f__Prevotellaceae;g__Prevotella;s__Prevotella_oulorum	0.000126672	0.000129182	8.73676e-05	0.000118682	8.6407e-05	0.000104898	9.13067e-05	0.000130769	0.000104185	0.000156878	0.000142185	0.000155772
d__Bacteria;k__unclassified_d__Bacteria;p__Bacteroidetes;c__Bacteroidia;o__Bacteroidales;f__Rikenellaceae;g__Alistipes;s__Alistipes_timonensis	0.000144021	0.000188906	0.000230551	0.000170092	0.000223857	7.74756e-05	0.000114622	0.000163797	0.00023504	0.000142241	0.000133631	0.0001556
d__Bacteria;k__unclassified_d__Bacteria;p__Firmicutes;c__Clostridia;o__Clostridiales;f__Lachnospiraceae;g__Dorea;s__Dorea_longicatena	0.000158616	0.000188579	0.000227722	0.000185953	0.000187471	0.000132055	0.000159905	0.000177402	0.000134417	0.000179196	0.000127928	0.0001556
d__Bacteria;k__unclassified_d__Bacteria;p__Bacteroidetes;c__Bacteroidia;o__Bacteroidales;f__Porphyromonadaceae;g__Sanguibacteroides;s__Sanguibacteroides_justesenii	0.000170939	0.000104148	8.83964e-05	0.000105477	0.000105921	0.000127728	0.000148719	7.67072e-05	0.000188972	8.0703e-05	0.000123458	0.000155343
d__Bacteria;k__unclassified_d__Bacteria;p__Firmicutes;c__Clostridia;o__Clostridiales;f__Oscillospiraceae;g__Oscillibacter;s__Oscillibacter_sp._CAG:155	0.000177686	0.000164362	0.000237239	0.000226737	0.000217807	0.000166466	0.000290632	0.000182057	0.00014188	0.000149923	9.08597e-05	0.000155343
d__Bacteria;k__unclassified_d__Bacteria;p__Bacteroidetes;c__Bacteroidia;o__Bacteroidales;f__Prevotellaceae;g__Prevotella;s__Prevotella_sp._CAG:487	0.000211075	0.000245193	0.000162132	0.000187515	0.000115635	0.000168197	0.000101482	0.000166706	0.000159194	0.000242999	0.000185033	0.000154914
d__Bacteria;k__unclassified_d__Bacteria;p__Bacteroidetes;c__Bacteroidia;o__Bacteroidales;f__unclassified_o__Bacteroidales;g__unclassified_o__Bacteroidales;s__Bacteroidales_bacterium_52_46	0.00021555	0.000148818	0.000168048	0.000141105	0.000119214	0.000167331	8.59159e-05	0.000143658	0.00016859	0.000159546	0.000178637	0.000154485
d__Bacteria;k__unclassified_d__Bacteria;p__Bacteroidetes;c__Bacteroidia;o__Bacteroidales;f__Tannerellaceae;g__Parabacteroides;s__Parabacteroides_sp._AF17-28	0.000110563	9.42484e-05	0.000125178	7.94597e-05	8.54696e-05	9.75101e-05	0.0001407	6.93677e-05	9.83502e-05	5.36942e-05	9.50983e-05	0.000154228
d__Bacteria;k__unclassified_d__Bacteria;p__Firmicutes;c__Clostridia;o__Clostridiales;f__Clostridiaceae;g__Clostridium;s__Clostridium_sp._CAG:433	0.000127705	0.000295262	0.00018048	0.00029393	0.000172388	0.000296923	0.000374526	0.000247396	0.000202686	0.000315049	0.000165228	0.000152941
d__Bacteria;k__unclassified_d__Bacteria;p__Firmicutes;c__Clostridia;o__Clostridiales;f__Ruminococcaceae;g__Pseudoflavonifractor;s__Pseudoflavonifractor_sp._524-17	0.00013576	0.00011372	0.000142069	0.000161576	0.000161651	0.000133186	0.000122506	0.000131038	0.000110398	0.000143939	9.77956e-05	0.000152855
d__Bacteria;k__unclassified_d__Bacteria;p__Bacteroidetes;c__Bacteroidia;o__Bacteroidales;f__Tannerellaceae;g__Parabacteroides;s__Parabacteroides_sp._AM08-6	0.000109117	0.000134991	0.000134095	0.000108837	0.000170002	9.91075e-05	7.3517e-05	9.28184e-05	0.000115853	8.92747e-05	0.000123381	0.000152426
d__Bacteria;k__unclassified_d__Bacteria;p__Bacteroidetes;c__Bacteroidia;o__Bacteroidales;f__Rikenellaceae;g__Alistipes;s__Alistipes_indistinctus	8.27501e-05	0.000128364	0.000148842	0.000132276	0.000135661	8.22013e-05	8.03229e-05	0.000129561	0.000117823	0.00010197	0.000138178	0.000152169
d__Bacteria;k__unclassified_d__Bacteria;p__unclassified_d__Bacteria;c__unclassified_d__Bacteria;o__unclassified_d__Bacteria;f__unclassified_d__Bacteria;g__unclassified_d__Bacteria;s__uncultured_bacterium_Contig575	7.38005e-05	6.43867e-05	0.000110003	0.000101883	0.000100979	7.35486e-05	0.000243799	9.3803e-05	0.000126006	5.76566e-05	5.63346e-05	0.000151912
d__Bacteria;k__unclassified_d__Bacteria;p__Lentisphaerae;c__unclassified_p__Lentisphaerae;o__unclassified_p__Lentisphaerae;f__unclassified_p__Lentisphaerae;g__unclassified_p__Lentisphaerae;s__Lentisphaerae_bacterium_ADurb.Bin242	0.000111871	0.000321524	7.2792e-05	0.000296978	0.000195396	0.000310967	9.56867e-05	0.000122266	0.000120172	0.000147982	0.00012762	0.000151569
d__Bacteria;k__unclassified_d__Bacteria;p__Firmicutes;c__Clostridia;o__Clostridiales;f__Oscillospiraceae;g__Oscillibacter;s__Oscillibacter_sp._ER4	0.000184157	0.000108811	0.000197799	0.000190797	0.000174944	0.000182906	0.000152627	0.000129516	0.000171696	0.000112645	6.85879e-05	0.000151483
d__Bacteria;k__unclassified_d__Bacteria;p__Firmicutes;c__Clostridia;o__Clostridiales;f__Lachnospiraceae;g__Butyrivibrio;s__Butyrivibrio_sp._VCB2001	0.000133075	0.000201096	0.000311745	0.000206736	0.000179461	0.00022211	0.000157209	0.000162902	0.000110398	0.000176447	0.000118372	0.00015114
d__Bacteria;k__unclassified_d__Bacteria;p__Bacteroidetes;c__unclassified_p__Bacteroidetes;o__unclassified_p__Bacteroidetes;f__unclassified_p__Bacteroidetes;g__unclassified_p__Bacteroidetes;s__Bacteroidetes_oral_taxon_274	0.00011015	0.000113556	8.97683e-05	9.2742e-05	0.000109926	0.00012886	0.000109231	9.12073e-05	8.06957e-05	8.45845e-05	0.000117447	0.000150968
d__Bacteria;k__unclassified_d__Bacteria;p__unclassified_d__Bacteria;c__unclassified_d__Bacteria;o__unclassified_d__Bacteria;f__unclassified_d__Bacteria;g__unclassified_d__Bacteria;s__uncultured_bacterium_r_02	0.000152007	0.000130901	7.53642e-05	0.000150559	0.000174007	0.000184237	0.00016853	0.0002849	0.000175485	0.000164802	0.000324136	0.000150711
d__Bacteria;k__unclassified_d__Bacteria;p__Firmicutes;c__Clostridia;o__Clostridiales;f__Lachnospiraceae;g__Roseburia;s__Roseburia_intestinalis	0.000110012	0.000135155	0.000152872	0.000146184	0.000150658	0.00020567	0.000133827	0.000150013	7.81195e-05	0.000137632	9.1245e-05	0.000150196
d__Bacteria;k__unclassified_d__Bacteria;p__Proteobacteria;c__Gammaproteobacteria;o__Pseudomonadales;f__Pseudomonadaceae;g__Pseudomonas;s__Pseudomonas_fluorescens	0.000128256	0.000132455	0.000346898	9.57891e-05	0.000154237	8.14026e-05	7.52017e-05	0.000156368	0.000194503	0.000123076	0.000184725	0.000150196
d__Bacteria;k__unclassified_d__Bacteria;p__Bacteroidetes;c__Bacteroidia;o__Bacteroidales;f__unclassified_o__Bacteroidales;g__Phocaeicola;s__Phocaeicola_abscessus	0.000159855	0.000185224	0.000203629	0.000161341	0.000209286	0.000181642	0.000124932	0.00015431	0.000150708	0.000294509	0.000138178	0.000149167
d__Bacteria;k__unclassified_d__Bacteria;p__Bacteroidetes;c__Bacteroidia;o__Bacteroidales;f__Prevotellaceae;g__Prevotella;s__Prevotella_veroralis	0.000240815	0.000147345	7.8365e-05	0.000130089	0.000121515	0.000138378	8.92177e-05	0.000121013	0.000115853	0.000179196	0.000117987	0.000149081
d__Bacteria;k__unclassified_d__Bacteria;p__Bacteroidetes;c__Bacteroidia;o__Bacteroidales;f__Bacteroidaceae;g__Bacteroides;s__Bacteroides_sp._2_1_33B	0.000118824	9.28575e-05	5.49584e-05	5.6489e-05	5.90533e-05	0.000110223	4.34633e-05	4.00095e-05	7.78922e-05	5.60393e-05	0.000137869	0.000148995
d__Bacteria;k__unclassified_d__Bacteria;p__Bacteroidetes;c__Bacteroidia;o__Bacteroidales;f__Bacteroidaceae;g__Bacteroides;s__Bacteroides_ihuae	0.000120339	0.000180806	0.000124235	0.000158216	0.000123816	0.000163071	8.53768e-05	0.000116269	0.000180637	0.000137713	0.000169235	0.000147966
d__Bacteria;k__unclassified_d__Bacteria;p__Bacteroidetes;c__Bacteroidia;o__Bacteroidales;f__Prevotellaceae;g__Prevotella;s__Prevotella_sp._S7_MS_2	0.000137343	0.000182688	8.88251e-05	9.14138e-05	5.99054e-05	0.000100306	6.26681e-05	0.000100158	8.33476e-05	0.000197633	9.22469e-05	0.00014728
d__Bacteria;k__unclassified_d__Bacteria;p__Bacteroidetes;c__Bacteroidia;o__Bacteroidales;f__Bacteroidaceae;g__unclassified_f__Bacteroidaceae;s__unclassified_f__Bacteroidaceae	0.000171696	0.000189069	0.000272649	0.000197985	0.000212353	0.000180643	0.000112196	0.000151266	0.000149798	0.000160314	0.000175015	0.000147022
d__Bacteria;k__unclassified_d__Bacteria;p__unclassified_d__Bacteria;c__unclassified_d__Bacteria;o__unclassified_d__Bacteria;f__unclassified_d__Bacteria;g__unclassified_d__Bacteria;s__uncultured_bacterium_Contig17	0.000111251	0.000102839	0.000188368	0.000150794	0.00017307	7.7409e-05	0.000475199	0.000146612	0.000154117	9.80889e-05	8.70065e-05	0.000147022
d__Bacteria;k__unclassified_d__Bacteria;p__Firmicutes;c__Clostridia;o__Clostridiales;f__Lachnospiraceae;g__Schaedlerella;s__Schaedlerella_arabinosiphila	0.000144572	0.000123783	0.000185195	0.000192516	0.000159265	0.000124201	0.000145484	0.000173911	0.000133811	0.000120893	8.39239e-05	0.000146937
d__Bacteria;k__unclassified_d__Bacteria;p__Proteobacteria;c__Gammaproteobacteria;o__Enterobacterales;f__Enterobacteriaceae;g__Salmonella;s__Salmonella_enterica	0.000112973	0.000100712	9.87708e-05	9.54766e-05	9.34798e-05	0.000103567	9.67649e-05	8.7448e-05	0.000124643	6.71177e-05	8.04559e-05	0.000146593
d__Bacteria;k__unclassified_d__Bacteria;p__Firmicutes;c__Clostridia;o__Clostridiales;f__unclassified_o__Clostridiales;g__unclassified_o__Clostridiales;s__Clostridiales_bacterium_41_21_two_genomes	0.0001697	9.17122e-05	0.000128008	5.20355e-05	8.41062e-05	9.49808e-05	4.18461e-05	0.000105618	3.57637e-05	7.45573e-05	4.53143e-05	0.000146336
d__Bacteria;k__unclassified_d__Bacteria;p__Bacteroidetes;c__Bacteroidia;o__Bacteroidales;f__Bacteroidaceae;g__Bacteroides;s__uncultured_Bacteroides_sp.	0.000182574	0.000148654	0.000124235	0.00017689	0.00015739	0.000191426	0.000132277	0.000154668	0.000223069	0.000178226	0.000160064	0.000146165
d__Bacteria;k__unclassified_d__Bacteria;p__Candidatus_Gracilibacteria;c__unclassified_p__Candidatus_Gracilibacteria;o__unclassified_p__Candidatus_Gracilibacteria;f__unclassified_p__Candidatus_Gracilibacteria;g__unclassified_p__Candidatus_Gracilibacteria;s__Candidatus_Gracilibacteria_bacterium	0.000314547	0.000655975	0.000176107	0.000123135	0.000174944	0.000368408	0.000882609	0.000691708	0.000721109	0.000344565	0.000139257	0.000145821
d__Bacteria;k__unclassified_d__Bacteria;p__Firmicutes;c__Clostridia;o__Clostridiales;f__Eubacteriaceae;g__Eubacterium;s__Eubacterium_sp._An3	0.000101476	0.000191278	0.000192483	0.000172436	0.000233827	0.000180643	0.000111994	0.000178566	0.000133129	5.87078e-05	8.51569e-05	0.000145821
d__Bacteria;k__unclassified_d__Bacteria;p__Firmicutes;c__Clostridia;o__Clostridiales;f__Lachnospiraceae;g__Coprococcus;s__Coprococcus_catus	0.000207426	0.00039352	0.000313031	0.000251896	0.000298845	0.000224573	0.000239082	0.000304502	0.000152753	0.000291841	0.000157675	0.000145221
d__Bacteria;k__unclassified_d__Bacteria;p__Bacteroidetes;c__Bacteroidia;o__Bacteroidales;f__Prevotellaceae;g__Prevotella;s__Prevotella_sp._Sc00028	0.000231108	0.000163053	0.000138468	0.000261975	0.000168724	0.000263444	0.000127897	0.000289465	0.000219356	0.000242352	0.000378698	0.000144792
d__Bacteria;k__unclassified_d__Bacteria;p__Candidatus_Melainabacteria;c__unclassified_p__Candidatus_Melainabacteria;o__unclassified_p__Candidatus_Melainabacteria;f__unclassified_p__Candidatus_Melainabacteria;g__unclassified_p__Candidatus_Melainabacteria;s__Candidatus_Melainabacteria_bacterium	6.12709e-05	0.00134648	9.08829e-05	0.000102352	6.24619e-05	9.68445e-05	0.00022264	6.25652e-05	0.000158436	7.43147e-05	0.000265952	0.000144621
d__Bacteria;k__unclassified_d__Bacteria;p__Bacteroidetes;c__Bacteroidia;o__Bacteroidales;f__Prevotellaceae;g__Prevotella;s__Prevotella_jejuni	0.000181472	9.67846e-05	6.61902e-05	8.72728e-05	9.2798e-05	0.000127861	0.000124258	0.00010893	0.000105018	0.000119842	0.000137484	0.000144449
d__Bacteria;k__unclassified_d__Bacteria;p__Firmicutes;c__Clostridia;o__Clostridiales;f__Lachnospiraceae;g__unclassified_f__Lachnospiraceae;s__Lachnospiraceae_bacterium_XBD2001	0.000154348	0.000305489	0.000301714	0.000180718	0.00018108	0.000109424	0.000187263	0.000509114	0.000116384	0.000249468	0.00043904	0.000144277
d__Bacteria;k__unclassified_d__Bacteria;p__unclassified_d__Bacteria;c__unclassified_d__Bacteria;o__unclassified_d__Bacteria;f__unclassified_d__Bacteria;g__unclassified_d__Bacteria;s__uncultured_bacterium_Ad_125_H07_contig1	0.000178443	0.000152908	0.000315261	0.000168842	0.000162162	8.3466e-05	7.58755e-05	0.000106423	0.00027482	0.000161729	0.00010766	0.000143248
d__Bacteria;k__unclassified_d__Bacteria;p__Firmicutes;c__Clostridia;o__Clostridiales;f__Clostridiaceae;g__Clostridium;s__Clostridium_sp._CAG:417	0.000245634	0.000328642	0.000152958	0.000205329	0.000146909	0.000199413	0.000439418	0.000280603	7.74375e-05	0.000323621	7.78357e-05	0.000142562
d__Bacteria;k__unclassified_d__Bacteria;p__Firmicutes;c__Clostridia;o__Clostridiales;f__Clostridiaceae;g__Clostridium;s__Clostridium_sp._SY8519	0.000144159	0.000157735	0.000201657	0.000192672	0.000187641	0.000148828	0.00021698	0.000166393	0.000119718	0.000176204	0.000100185	0.000142562
d__Bacteria;k__unclassified_d__Bacteria;p__Firmicutes;c__Clostridia;o__Clostridiales;f__Lachnospiraceae;g__Butyrivibrio;s__Butyrivibrio_sp._INlla14	0.000155793	0.00015299	0.000274878	0.000234863	0.000217977	0.000128926	0.00017884	0.000187875	0.000124188	0.000319335	0.000131473	0.000141876
d__Bacteria;k__unclassified_d__Bacteria;p__Firmicutes;c__Clostridia;o__Clostridiales;f__Lachnospiraceae;g__Butyrivibrio;s__Butyrivibrio_sp._AE3009	0.000144296	0.000168044	0.000308659	0.000234941	0.000249507	9.91075e-05	0.000101886	0.000189754	9.91079e-05	0.000230384	0.000123612	0.000141704
d__Bacteria;k__unclassified_d__Bacteria;p__Firmicutes;c__Clostridia;o__Clostridiales;f__Clostridiaceae;g__Clostridium;s__Clostridium_sp._CAG:678	0.000104505	7.99311e-05	0.000114118	7.98503e-05	0.000216529	7.54122e-05	0.000113746	8.92382e-05	7.9938e-05	0.000141432	0.000281288	0.000141618
d__Bacteria;k__unclassified_d__Bacteria;p__Proteobacteria;c__Deltaproteobacteria;o__unclassified_c__Deltaproteobacteria;f__unclassified_c__Deltaproteobacteria;g__unclassified_c__Deltaproteobacteria;s__Deltaproteobacteria_bacterium	0.00018636	0.000136382	0.000155273	0.000152825	0.000172047	0.000106496	0.000101617	0.000166482	0.000126082	0.000115637	0.00010373	0.000141618
d__Bacteria;k__unclassified_d__Bacteria;p__Bacteroidetes;c__Bacteroidia;o__Bacteroidales;f__Bacteroidaceae;g__Bacteroides;s__Bacteroides_sp._CAG:661	0.000109737	0.000114865	0.000113775	0.000114384	0.000127565	0.000135849	8.59159e-05	0.000109467	0.000120248	0.000105124	0.000124845	0.000141361
d__Bacteria;k__unclassified_d__Bacteria;p__Spirochaetes;c__Spirochaetia;o__Spirochaetales;f__Spirochaetaceae;g__Treponema;s__Treponema_saccharophilum	0.000229731	0.000181543	0.000260817	0.000136339	7.25171e-05	9.97066e-05	0.000125134	8.92382e-05	9.85018e-05	0.000196663	0.000101264	0.000141104
d__Bacteria;k__unclassified_d__Bacteria;p__Proteobacteria;c__Gammaproteobacteria;o__Thiotrichales;f__Piscirickettsiaceae;g__Methylophaga;s__Methylophaga_sp.	9.2939e-06	3.10889e-06	2.31494e-06	1.95329e-06	7.07276e-06	5.59102e-06	4.17787e-06	4.20681e-06	3.8643e-06	6.55004e-06	4.36188e-05	0.000140589
d__Bacteria;k__unclassified_d__Bacteria;p__Bacteroidetes;c__unclassified_p__Bacteroidetes;o__unclassified_p__Bacteroidetes;f__unclassified_p__Bacteroidetes;g__unclassified_p__Bacteroidetes;s__Bacteroidetes_bacterium_GWE2_42_42	0.000124607	6.0296e-05	7.29635e-05	0.000135558	0.000108818	4.77234e-05	7.66167e-05	6.31022e-05	6.09195e-05	4.57694e-05	7.25182e-05	0.000140503
d__Bacteria;k__unclassified_d__Bacteria;p__Bacteroidetes;c__Flavobacteriia;o__Flavobacteriales;f__Crocinitomicaceae;g__unclassified_f__Crocinitomicaceae;s__Crocinitomicaceae_bacterium	0.00017204	0.000112002	0.000110346	0.000147981	0.000162162	6.849e-05	0.000129784	0.000100605	0.00014942	7.66598e-05	0.000104654	0.000140332
d__Bacteria;k__unclassified_d__Bacteria;p__Bacteroidetes;c__Bacteroidia;o__Bacteroidales;f__Prevotellaceae;g__Prevotella;s__Prevotella_pallens	0.000125846	8.90123e-05	8.53099e-05	0.000125167	9.91039e-05	0.000129925	8.15359e-05	0.000129248	9.51679e-05	0.000242756	0.000139102	0.000140246
d__Bacteria;k__unclassified_d__Bacteria;p__Bacteroidetes;c__Bacteroidia;o__Bacteroidales;f__Bacteroidaceae;g__Bacteroides;s__Bacteroides_sp._CAG:714	0.000102577	0.000142682	0.000141726	0.000139699	0.000122282	0.000108958	0.000122439	0.00028481	0.000181016	0.000163751	0.000164072	0.00014016
d__Bacteria;k__unclassified_d__Bacteria;p__Bacteroidetes;c__Bacteroidia;o__Bacteroidales;f__Prevotellaceae;g__Prevotella;s__Prevotella_sp._Sc00033	0.00010836	6.2505e-05	5.94168e-05	8.00847e-05	7.10685e-05	8.49303e-05	8.10642e-05	0.000108035	6.23592e-05	7.43956e-05	0.000174707	0.000140074
d__Bacteria;k__unclassified_d__Bacteria;p__Bacteroidetes;c__Bacteroidia;o__Bacteroidales;f__Bacteroidaceae;g__Bacteroides;s__Bacteroides_clarus	0.000150561	0.000172789	0.000162132	0.000182281	0.000188408	0.000158679	0.000141104	0.000155921	0.000168741	0.000150651	0.00020823	0.000139817
d__Bacteria;k__unclassified_d__Bacteria;p__Tenericutes;c__Mollicutes;o__Acholeplasmatales;f__Acholeplasmataceae;g__Acholeplasma;s__Acholeplasma_sp._CAG:878	0.000241848	0.000373476	0.000177136	0.000208455	0.000189431	4.60594e-05	0.000251413	0.000492645	9.93352e-05	0.00042826	0.000121377	0.000139731
d__Bacteria;k__unclassified_d__Bacteria;p__Firmicutes;c__Clostridia;o__Clostridiales;f__Lachnospiraceae;g__Butyrivibrio;s__Butyrivibrio_sp._MB2005	0.000139477	0.000136382	0.000195055	0.000395814	0.000195566	8.31997e-05	0.000107546	0.000198168	0.000143509	0.000116445	0.00021347	0.000138788
d__Bacteria;k__unclassified_d__Bacteria;p__Firmicutes;c__Clostridia;o__Clostridiales;f__Clostridiales_Family_XIII._Incertae_Sedis;g__unclassified_f__Clostridiales_Family_XIII._Incertae_Sedis;s__Clostridiales_Family_XIII_bacterium_WCA-MUC-591-APC-4B	0.000146017	0.000148245	0.000224206	0.000207517	0.000228629	0.000152888	0.00012473	0.000196557	0.000110625	0.000343918	8.90102e-05	0.00013793
d__Bacteria;k__unclassified_d__Bacteria;p__Bacteroidetes;c__Bacteroidia;o__Bacteroidales;f__Prevotellaceae;g__Prevotella;s__Prevotella_corporis	0.000481149	0.000190706	0.000154672	0.000195563	0.000187386	0.000189496	0.000135444	0.000133902	0.000167529	0.000287878	0.00016307	0.000137673
d__Bacteria;k__unclassified_d__Bacteria;p__Lentisphaerae;c__Lentisphaeria;o__Victivallales;f__Victivallaceae;g__Victivallis;s__Victivallis_vadensis	0.000161025	0.000181461	0.000104687	0.000215174	0.000210819	0.000151756	0.00010694	0.000150819	0.000103654	0.000106984	0.000100801	0.000137673
d__Bacteria;k__unclassified_d__Bacteria;p__unclassified_d__Bacteria;c__unclassified_d__Bacteria;o__unclassified_d__Bacteria;f__unclassified_d__Bacteria;g__unclassified_d__Bacteria;s__uncultured_bacterium_Contig1584b	7.7518e-05	6.36504e-05	0.00012475	0.000127198	0.000153215	6.21668e-05	0.000530387	0.000144732	0.000157982	5.49072e-05	7.28265e-05	0.00013733
d__Bacteria;k__unclassified_d__Bacteria;p__Bacteroidetes;c__Flavobacteriia;o__Flavobacteriales;f__Flavobacteriaceae;g__Flavobacterium;s__Flavobacterium_psychrophilum	0.000282603	0.000147509	0.000140268	9.43828e-05	0.000116488	8.6328e-05	0.000118463	0.000118775	0.000210263	8.11073e-05	0.000138871	0.000137072
d__Bacteria;k__unclassified_d__Bacteria;p__Bacteroidetes;c__Bacteroidia;o__Bacteroidales;f__Prevotellaceae;g__Prevotella;s__Prevotella_shahii	0.000112766	0.000152499	0.000100314	0.000114384	0.000114102	0.000120939	6.61047e-05	0.000151803	0.000114035	0.000153239	0.000112207	0.000136729
d__Bacteria;k__unclassified_d__Bacteria;p__Bacteroidetes;c__Bacteroidia;o__Bacteroidales;f__Rikenellaceae;g__Alistipes;s__Alistipes_dispar	0.000194483	0.000153808	0.00019557	0.000102821	0.000107881	9.19856e-05	0.000110781	0.000121371	0.000179576	0.000118548	0.000107968	0.000135957
d__Bacteria;k__unclassified_d__Bacteria;p__Firmicutes;c__Clostridia;o__Clostridiales;f__Eubacteriaceae;g__Eubacterium;s__Eubacterium_xylanophilum	0.000149666	0.000145709	0.000157416	0.000160013	0.000162674	7.37482e-05	0.000253233	0.000163976	0.000121763	9.63908e-05	0.000153514	0.000135442
d__Bacteria;k__unclassified_d__Bacteria;p__Bacteroidetes;c__Bacteroidia;o__Bacteroidales;f__Bacteroidaceae;g__Bacteroides;s__Bacteroides_fluxus	0.000165844	0.000212959	0.000164361	0.00016642	0.000250018	0.00015149	0.000132277	0.000148044	0.000162225	0.000150085	0.000143187	0.000135357
d__Bacteria;k__unclassified_d__Bacteria;p__Bacteroidetes;c__Bacteroidia;o__Bacteroidales;f__Prevotellaceae;g__Prevotella;s__Prevotella_ihumii	0.00015538	0.000130491	8.74533e-05	0.000110009	9.62918e-05	0.000143037	0.000101347	0.000110093	9.06216e-05	0.000197067	0.000136097	0.000135014
d__Bacteria;k__unclassified_d__Bacteria;p__Firmicutes;c__Clostridia;o__Clostridiales;f__Lachnospiraceae;g__Butyrivibrio;s__Butyrivibrio_sp._Su6	0.00011965	0.000118383	0.000200457	0.000168529	0.000209371	9.15197e-05	0.00015384	0.000156726	0.000107291	0.000150894	8.98579e-05	0.000134928
d__Bacteria;k__unclassified_d__Bacteria;p__Bacteroidetes;c__Bacteroidia;o__Bacteroidales;f__Prevotellaceae;g__Prevotella;s__Prevotella_sp._oral_taxon_317	0.000140303	0.000154135	8.35093e-05	0.000114931	7.87377e-05	0.000133319	0.00012756	0.000205239	0.000143888	0.000192943	0.00013417	0.000134327
d__Bacteria;k__unclassified_d__Bacteria;p__Firmicutes;c__Clostridia;o__Clostridiales;f__Lachnospiraceae;g__Oribacterium;s__Oribacterium_sp._oral_taxon_078	0.000141543	0.000176388	0.000225492	0.000172827	0.00017912	0.000150691	0.000203233	0.000176776	0.000136311	0.000169735	0.00011606	0.000133984
d__Bacteria;k__unclassified_d__Bacteria;p__Actinobacteria;c__Actinobacteria;o__unclassified_c__Actinobacteria;f__unclassified_c__Actinobacteria;g__unclassified_c__Actinobacteria;s__Actinobacteria_bacterium	9.58304e-05	0.000116829	0.000101772	0.00011915	0.000105154	9.31171e-05	8.90156e-05	7.79603e-05	8.50146e-05	8.60401e-05	0.000125462	0.00013347
d__Bacteria;k__unclassified_d__Bacteria;p__Bacteroidetes;c__Bacteroidia;o__Bacteroidales;f__Prevotellaceae;g__Prevotella;s__Prevotella_sp._CAG:592	0.000136311	0.000114293	5.86452e-05	9.868e-05	0.000101064	0.000163071	0.000119069	0.000124414	0.000128658	0.000147255	0.000166923	0.00013347
d__Bacteria;k__unclassified_d__Bacteria;p__Firmicutes;c__Clostridia;o__Clostridiales;f__Lachnospiraceae;g__Butyrivibrio;s__Butyrivibrio_sp._AE3006	0.000147876	0.000144891	0.000195741	0.00038761	0.000188834	7.23505e-05	0.000177155	0.00018143	0.000170181	0.000130597	0.000190428	0.000133212
d__Bacteria;k__unclassified_d__Bacteria;p__Firmicutes;c__Clostridia;o__Clostridiales;f__Ruminococcaceae;g__Pseudoflavonifractor;s__Pseudoflavonifractor_capillosus	0.000184363	0.000195696	0.000245384	0.000233691	0.000222579	0.000151756	0.000161522	0.000178566	0.000126461	0.000181218	0.000114519	0.000132698
d__Bacteria;k__unclassified_d__Bacteria;p__Bacteroidetes;c__Bacteroidia;o__Bacteroidales;f__Prevotellaceae;g__Prevotella;s__Prevotella_sp._P3-120	9.78269e-05	8.9176e-05	6.98769e-05	7.29747e-05	0.000103109	0.00010796	0.000107479	0.000114613	0.000119869	9.80889e-05	0.000144266	0.00013244
d__Bacteria;k__unclassified_d__Bacteria;p__Proteobacteria;c__Betaproteobacteria;o__Burkholderiales;f__Sutterellaceae;g__Sutterella;s__Sutterella_sp.	0.000126053	9.84208e-05	0.000132209	0.000140324	0.000180909	9.53802e-05	0.000129447	0.000122087	0.000123355	8.68487e-05	9.03203e-05	0.000132354
d__Bacteria;k__unclassified_d__Bacteria;p__Bacteroidetes;c__Bacteroidia;o__Bacteroidales;f__Prevotellaceae;g__Prevotella;s__Prevotella_sp._MSX73	0.000259265	0.000235212	0.000143612	0.000180405	0.000201446	0.000190627	0.000211117	0.000162276	0.000389309	0.000338419	0.000222256	0.000132097
d__Bacteria;k__unclassified_d__Bacteria;p__Firmicutes;c__Clostridia;o__Clostridiales;f__Lachnospiraceae;g__Acetatifactor;s__Acetatifactor_muris	0.000133557	0.000136627	0.000195827	0.000144309	0.000153726	0.000109824	8.24119e-05	0.000160843	8.50146e-05	0.000150651	0.00011606	0.000132011
d__Bacteria;k__unclassified_d__Bacteria;p__Proteobacteria;c__Gammaproteobacteria;o__unclassified_c__Gammaproteobacteria;f__unclassified_c__Gammaproteobacteria;g__unclassified_c__Gammaproteobacteria;s__Gammaproteobacteria_bacterium	0.000116415	0.000167389	0.000103658	0.000156732	0.000125605	0.000106695	0.000341575	0.000133544	0.000226175	0.000109087	0.000141183	0.000131668
d__Bacteria;k__unclassified_d__Bacteria;p__Firmicutes;c__Clostridia;o__Clostridiales;f__Lachnospiraceae;g__Butyrivibrio;s__Butyrivibrio_sp._VCB2006	0.000117447	0.000149717	0.000428007	0.000208689	0.000185255	8.61949e-05	0.000143665	0.000143837	7.83468e-05	0.000385725	9.78726e-05	0.000131239
d__Bacteria;k__unclassified_d__Bacteria;p__Bacteroidetes;c__Bacteroidia;o__Bacteroidales;f__Bacteroidaceae;g__Bacteroides;s__Bacteroides_sp._An269	0.000101751	0.000111265	9.35408e-05	0.000171342	9.93595e-05	0.000120873	9.02959e-05	0.000149745	0.000143206	0.000113534	0.000154284	0.000130982
d__Bacteria;k__unclassified_d__Bacteria;p__Firmicutes;c__unclassified_p__Firmicutes;o__unclassified_p__Firmicutes;f__unclassified_p__Firmicutes;g__unclassified_p__Firmicutes;s__Firmicutes_bacterium_CAG:822	0.000213209	0.000320952	0.000195055	0.000201345	0.000141455	6.31652e-05	0.00020923	0.00037557	9.04701e-05	0.000373999	0.000102111	0.00013081
d__Bacteria;k__unclassified_d__Bacteria;p__Firmicutes;c__Erysipelotrichia;o__Erysipelotrichales;f__Erysipelotrichaceae;g__Erysipelatoclostridium;s__[Clostridium]_innocuum	7.55904e-05	8.44308e-05	9.41409e-05	0.000106024	0.00013353	0.000235023	0.000114757	0.000105976	7.16032e-05	7.86005e-05	7.64486e-05	0.000130553
d__Bacteria;k__unclassified_d__Bacteria;p__unclassified_d__Bacteria;c__unclassified_d__Bacteria;o__unclassified_d__Bacteria;f__unclassified_d__Bacteria;g__unclassified_d__Bacteria;s__uncultured_bacterium_Contig1604	0.00016371	0.000220649	0.000318862	0.000261115	0.000253682	0.000152488	0.000209702	0.000183668	0.000122294	0.000157363	0.000115829	0.000130382
d__Bacteria;k__unclassified_d__Bacteria;p__Bacteroidetes;c__Bacteroidia;o__Bacteroidales;f__unclassified_o__Bacteroidales;g__Phocaeicola;s__Phocaeicola_coprocola	0.000123643	0.000150454	0.000114289	0.000118603	0.000105921	0.000156748	0.000122304	0.000118149	0.000118884	0.000152268	0.000157521	0.000130124
d__Bacteria;k__unclassified_d__Bacteria;p__Firmicutes;c__Clostridia;o__Clostridiales;f__Lachnospiraceae;g__Blautia;s__uncultured_Blautia_sp.	0.000133832	0.000143254	0.000176621	0.000170952	0.000158839	0.000317557	0.000125067	0.000138467	8.79696e-05	0.000144344	9.71791e-05	0.000130124
d__Bacteria;k__unclassified_d__Bacteria;p__Bacteroidetes;c__Bacteroidia;o__Bacteroidales;f__Bacteroidaceae;g__Bacteroides;s__Bacteroides_bouchesdurhonensis	0.000167393	0.000189969	0.000138468	0.000167592	0.000144012	0.000191426	0.000109433	0.000129964	0.000166847	0.000186636	0.000213701	0.000130038
d__Bacteria;k__unclassified_d__Bacteria;p__Bacteroidetes;c__Bacteroidia;o__Bacteroidales;f__Dysgonomonadaceae;g__Petrimonas;s__Petrimonas_mucosa	0.000102233	0.00011822	0.000111975	0.000158763	0.00010967	0.000149893	7.02826e-05	0.000111525	0.000148131	0.000120731	0.000115983	0.000129867
d__Bacteria;k__unclassified_d__Bacteria;p__Firmicutes;c__Clostridia;o__Clostridiales;f__Ruminococcaceae;g__Gemmiger;s__Gemmiger_sp._An120	0.000179613	0.000130164	0.00019797	0.000223612	0.000208774	0.000139177	0.000226885	0.0001851	0.000119263	0.000115879	9.30175e-05	0.000129438
d__Bacteria;k__unclassified_d__Bacteria;p__Bacteroidetes;c__Bacteroidia;o__Bacteroidales;f__Tannerellaceae;g__Parabacteroides;s__Parabacteroides_bouchesdurhonensis	8.36451e-05	0.000113883	0.000116004	0.000117822	0.000100467	0.00011029	9.31935e-05	0.000120745	0.000123733	9.41265e-05	0.000104963	0.000129352
d__Bacteria;k__unclassified_d__Bacteria;p__Firmicutes;c__Clostridia;o__Clostridiales;f__Lachnospiraceae;g__Roseburia;s__Roseburia_sp.	0.000107327	0.0001318	0.000204915	0.000123916	0.000153385	8.46641e-05	0.000242923	0.000129516	7.31186e-05	0.000115879	7.79899e-05	0.000129352
d__Bacteria;k__unclassified_d__Bacteria;p__Firmicutes;c__Clostridia;o__Clostridiales;f__Lachnospiraceae;g__unclassified_f__Lachnospiraceae;s__Lachnospiraceae_bacterium_NK4A144	0.000104367	0.000106602	0.000145756	0.000134464	0.000125265	8.22013e-05	0.000138139	0.000145359	0.000105776	0.000113049	7.24412e-05	0.000129266
d__Bacteria;k__unclassified_d__Bacteria;p__Bacteroidetes;c__Bacteroidia;o__Bacteroidales;f__Lentimicrobiaceae;g__Lentimicrobium;s__Lentimicrobium_saccharophilum	6.90502e-05	8.02584e-05	7.66503e-05	7.03964e-05	0.000131911	5.25822e-05	0.000102964	8.23461e-05	6.77389e-05	4.14836e-05	5.96484e-05	0.000129095
d__Bacteria;k__unclassified_d__Bacteria;p__Bacteroidetes;c__Bacteroidia;o__Bacteroidales;f__Bacteroidaceae;g__Bacteroides;s__Bacteroides_congonensis	0.000156688	0.000110856	8.58243e-05	0.000103524	7.48179e-05	0.000128128	9.33282e-05	0.000119491	0.000112898	0.000125098	0.000110974	0.000128923
d__Bacteria;k__unclassified_d__Bacteria;p__Firmicutes;c__Clostridia;o__Clostridiales;f__Eubacteriaceae;g__Eubacterium;s__unclassified_g__Eubacterium	0.000144365	0.000278573	0.000217604	0.000213377	0.000233998	0.000167864	0.000163072	0.000142674	0.000117066	0.000179196	9.10909e-05	0.000128923
d__Bacteria;k__unclassified_d__Bacteria;p__Bacteroidetes;c__Bacteroidia;o__Bacteroidales;f__unclassified_o__Bacteroidales;g__unclassified_o__Bacteroidales;s__Bacteroidales_bacterium_CF	0.000149804	0.000133273	0.000187339	0.000137043	0.000128844	7.31492e-05	0.000130592	0.000153325	0.000152678	7.56085e-05	0.000118988	0.000128838
d__Bacteria;k__unclassified_d__Bacteria;p__Bacteroidetes;c__Bacteroidia;o__Bacteroidales;f__Tannerellaceae;g__Parabacteroides;s__Parabacteroides_sp._TM07-1AC	0.000165982	7.43679e-05	7.3135e-05	7.02401e-05	8.22315e-05	6.80907e-05	5.31668e-05	6.86516e-05	6.19803e-05	6.07294e-05	0.000131088	0.00012858
d__Bacteria;k__unclassified_d__Bacteria;p__Firmicutes;c__Clostridia;o__Clostridiales;f__Ruminococcaceae;g__Ruminococcus;s__Ruminococcus_sp._CAG:382	0.000132731	0.000223513	0.000195312	0.000161263	0.000176308	0.000146365	0.000129447	0.000146075	0.00011627	0.000183806	0.000106196	0.000128494
d__Bacteria;k__unclassified_d__Bacteria;p__Bacteroidetes;c__Bacteroidia;o__Bacteroidales;f__Tannerellaceae;g__Tannerella;s__Tannerella_sp._oral_taxon_HOT-286	0.000133213	0.000130164	7.72504e-05	0.000152434	0.00011947	7.88068e-05	0.000114352	0.000146254	0.000122824	9.31562e-05	0.000132244	0.000128151
d__Bacteria;k__unclassified_d__Bacteria;p__Bacteroidetes;c__unclassified_p__Bacteroidetes;o__unclassified_p__Bacteroidetes;f__unclassified_p__Bacteroidetes;g__unclassified_p__Bacteroidetes;s__Bacteroidetes_bacterium_GWF2_43_63	0.000174725	7.10135e-05	1.87767e-05	7.18028e-05	7.4477e-05	9.61123e-05	8.46356e-05	3.72348e-05	0.000139569	4.13219e-05	0.000187268	0.000128151
d__Bacteria;k__unclassified_d__Bacteria;p__Bacteroidetes;c__Bacteroidia;o__Bacteroidales;f__Odoribacteraceae;g__Odoribacter;s__Odoribacter_laneus	0.00014705	0.000113311	0.000185024	0.000145715	0.000153556	0.000112286	0.000117856	7.93924e-05	0.00014457	0.000117577	0.00012315	0.00012798
d__Bacteria;k__unclassified_d__Bacteria;p__unclassified_d__Bacteria;c__unclassified_d__Bacteria;o__unclassified_d__Bacteria;f__unclassified_d__Bacteria;g__unclassified_d__Bacteria;s__bacterium_D16-29	0.000136517	0.000154217	0.00021186	0.000185797	0.000179035	0.000116879	0.000167384	0.00014688	0.000135402	0.000161163	0.000100801	0.00012798
d__Bacteria;k__unclassified_d__Bacteria;p__Firmicutes;c__unclassified_p__Firmicutes;o__unclassified_p__Firmicutes;f__unclassified_p__Firmicutes;g__unclassified_p__Firmicutes;s__Firmicutes_bacterium_CAG:321_26_22	0.00011731	0.000142518	0.000203972	0.000146418	8.58957e-05	3.47442e-05	0.000200403	0.00026315	4.19011e-05	0.000150166	6.21145e-05	0.000127294
d__Bacteria;k__unclassified_d__Bacteria;p__Firmicutes;c__Clostridia;o__Clostridiales;f__Clostridiaceae;g__Butyricicoccus;s__Butyricicoccus_porcorum	0.000125709	0.000113229	0.00017765	0.000154075	0.000144438	0.000100705	9.61584e-05	0.000136229	9.2819e-05	0.000123804	9.26322e-05	0.000127208
d__Bacteria;k__unclassified_d__Bacteria;p__Firmicutes;c__Clostridia;o__Clostridiales;f__Lachnospiraceae;g__Lachnoclostridium;s__[Clostridium]_symbiosum	0.000110976	0.000152581	0.000236467	0.000109931	0.000200338	0.00012014	0.000149123	0.000118775	0.000104715	0.000130354	8.51569e-05	0.000126436
d__Bacteria;k__unclassified_d__Bacteria;p__Bacteroidetes;c__Bacteroidia;o__Bacteroidales;f__Prevotellaceae;g__Prevotella;s__Prevotella_sp._CAG:386	0.000158822	0.000184815	8.47954e-05	0.000145012	0.000123731	0.000161807	8.74657e-05	0.00015413	0.000143206	0.00022626	0.000188501	0.00012635
d__Bacteria;k__unclassified_d__Bacteria;p__unclassified_d__Bacteria;c__unclassified_d__Bacteria;o__unclassified_d__Bacteria;f__unclassified_d__Bacteria;g__unclassified_d__Bacteria;s__SR1_bacterium_human_oral_taxon_HOT-345	0.000306286	0.000526629	0.000163418	9.60235e-05	0.000119981	0.000217584	0.000732138	0.000799295	0.000766723	0.000296369	0.000122842	0.00012635
d__Bacteria;k__unclassified_d__Bacteria;p__Bacteroidetes;c__Bacteroidia;o__Bacteroidales;f__Bacteroidaceae;g__Bacteroides;s__Bacteroides_sp._214	0.000172935	0.000127464	0.000123378	0.000101415	0.000109074	0.000106629	0.000104649	9.54589e-05	0.00013472	0.000111836	0.000158446	0.000126178
d__Bacteria;k__unclassified_d__Bacteria;p__Firmicutes;c__Clostridia;o__Clostridiales;f__unclassified_o__Clostridiales;g__Evtepia;s__Evtepia_gabavorous	0.000168529	0.000150045	0.000282937	0.00023416	0.000264504	0.000171059	0.000150336	0.000160127	0.000111989	0.000187364	0.000109432	0.000125835
d__Bacteria;k__unclassified_d__Bacteria;p__unclassified_d__Bacteria;c__unclassified_d__Bacteria;o__unclassified_d__Bacteria;f__unclassified_d__Bacteria;g__unclassified_d__Bacteria;s__uncultured_bacterium_Contig9	7.43512e-05	7.63314e-05	0.000135038	0.00010704	0.000136768	6.21003e-05	0.000272168	0.000138735	0.000158891	5.798e-05	6.41181e-05	0.000125835
d__Bacteria;k__unclassified_d__Bacteria;p__Bacteroidetes;c__Bacteroidia;o__Bacteroidales;f__Bacteroidaceae;g__Bacteroides;s__Bacteroides_neonati	8.22682e-05	0.000130901	9.02827e-05	9.30545e-05	9.69309e-05	0.000107095	0.00010229	0.000104991	0.000100472	0.000122753	9.93369e-05	0.00012575
d__Bacteria;k__unclassified_d__Bacteria;p__unclassified_d__Bacteria;c__unclassified_d__Bacteria;o__unclassified_d__Bacteria;f__unclassified_d__Bacteria;g__unclassified_d__Bacteria;s__uncultured_bacterium_fosmid_pJB135F11	3.42153e-05	8.35309e-05	4.31265e-05	3.79719e-05	5.53039e-05	6.54283e-05	5.11452e-05	6.35497e-05	5.30394e-05	3.97046e-05	4.56225e-05	0.000124892
d__Bacteria;k__unclassified_d__Bacteria;p__Bacteroidetes;c__Bacteroidia;o__Bacteroidales;f__Prevotellaceae;g__Prevotella;s__Prevotella_micans	0.000200197	0.000114374	8.53099e-05	0.000146262	0.000141455	0.000153088	8.07272e-05	0.000151177	0.000110549	0.000159142	0.00016515	0.000124634
d__Bacteria;k__unclassified_d__Bacteria;p__Firmicutes;c__unclassified_p__Firmicutes;o__unclassified_p__Firmicutes;f__unclassified_p__Firmicutes;g__unclassified_p__Firmicutes;s__Firmicutes_bacterium_ADurb.BinA205	0.000176171	0.00021525	0.000212117	0.0002233	0.00016506	0.00013312	0.000316103	0.000316854	0.000121763	0.000224804	0.000155749	0.000124291
d__Bacteria;k__unclassified_d__Bacteria;p__Firmicutes;c__Clostridia;o__Clostridiales;f__Lachnospiraceae;g__Lachnoclostridium;s__Lachnoclostridium_sp._An169	0.00012502	0.000170825	0.000236038	0.000216893	0.000197015	0.000113484	0.000162061	0.000174449	0.00011411	0.000143211	0.00013209	0.000123862
d__Bacteria;k__unclassified_d__Bacteria;p__Bacteroidetes;c__Bacteroidia;o__Bacteroidales;f__Rikenellaceae;g__Alistipes;s__Alistipes_sp._58_9_plus	6.49885e-05	7.61677e-05	9.60272e-05	8.06316e-05	9.10938e-05	4.38629e-05	5.68056e-05	5.00342e-05	7.00878e-05	5.63627e-05	5.96484e-05	0.000123176
d__Bacteria;k__unclassified_d__Bacteria;p__Bacteroidetes;c__Bacteroidia;o__Bacteroidales;f__Rikenellaceae;g__Alistipes;s__Alistipes_sp._CAG:268	0.00012027	0.000134009	0.000147299	0.000124932	0.000146142	8.2401e-05	0.000122843	0.000124146	0.000128962	0.000119761	9.04744e-05	0.000122662
d__Bacteria;k__unclassified_d__Bacteria;p__Bacteroidetes;c__Bacteroidia;o__Bacteroidales;f__Odoribacteraceae;g__Butyricimonas;s__Butyricimonas_sp._Marseille-P3923	0.000141611	7.22407e-05	8.0337e-05	8.5632e-05	0.000143074	7.85406e-05	0.00015074	9.96209e-05	0.000159952	8.09456e-05	9.01661e-05	0.00012249
d__Bacteria;k__unclassified_d__Bacteria;p__Firmicutes;c__Clostridia;o__Clostridiales;f__Ruminococcaceae;g__Pseudoflavonifractor;s__Pseudoflavonifractor_sp._60	0.00012977	0.0001381	0.000218462	0.000173764	0.000164378	0.000125731	0.000146158	0.000164692	0.000107064	0.000140705	9.64855e-05	0.00012249
d__Bacteria;k__unclassified_d__Bacteria;p__unclassified_d__Bacteria;c__unclassified_d__Bacteria;o__unclassified_d__Bacteria;f__unclassified_d__Bacteria;g__unclassified_d__Bacteria;s__uncultured_bacterium_fosmid_pJB17E7_contig_I	5.3285e-05	0.000173607	0.000181423	6.899e-05	0.000119981	0.000128194	0.000177896	0.000176328	7.4634e-05	9.08111e-05	0.000104192	0.000122147
d__Bacteria;k__unclassified_d__Bacteria;p__Bacteroidetes;c__Bacteroidia;o__Bacteroidales;f__Paludibacteraceae;g__Paludibacter;s__Paludibacter_sp._SCN_50-10	9.78957e-05	4.90059e-05	3.22377e-05	2.7971e-05	2.73537e-05	4.27979e-05	4.45415e-05	2.81946e-05	5.94041e-05	2.95156e-05	7.56779e-05	0.000122061
d__Bacteria;k__unclassified_d__Bacteria;p__Firmicutes;c__Clostridia;o__Clostridiales;f__Lachnospiraceae;g__Butyrivibrio;s__Butyrivibrio_sp._NC2007	9.76892e-05	0.000145709	0.000250357	0.00017814	0.000142648	0.000158079	0.000178907	0.000136945	0.000102063	0.000128575	9.84892e-05	0.000122061
d__Bacteria;k__unclassified_d__Bacteria;p__Firmicutes;c__Clostridia;o__Clostridiales;f__Syntrophomonadaceae;g__unclassified_f__Syntrophomonadaceae;s__Syntrophomonadaceae_bacterium	0.000111596	0.000124519	0.000172677	0.000133214	0.000143756	0.000108759	0.000109703	0.000124504	0.000104866	0.000116445	8.50798e-05	0.000121975
d__Bacteria;k__unclassified_d__Bacteria;p__Firmicutes;c__unclassified_p__Firmicutes;o__unclassified_p__Firmicutes;f__unclassified_p__Firmicutes;g__unclassified_p__Firmicutes;s__Firmicutes_bacterium_CAG:137	0.000248939	0.000235703	0.000482537	0.000478242	0.000234594	0.000307839	0.000204379	0.000330727	9.32736e-05	0.000404809	0.000143649	0.000121975
d__Bacteria;k__unclassified_d__Bacteria;p__Spirochaetes;c__Spirochaetia;o__Spirochaetales;f__unclassified_o__Spirochaetales;g__unclassified_o__Spirochaetales;s__Spirochaetales_bacterium_NM-380-WT-3C1	0.000209147	0.000208459	0.000159388	0.000157435	0.000192669	0.000100838	0.000174325	0.000116359	0.000301188	0.000131729	6.78943e-05	0.00012189
d__Bacteria;k__unclassified_d__Bacteria;p__Bacteroidetes;c__Bacteroidia;o__Bacteroidales;f__Bacteroidaceae;g__Bacteroides;s__Bacteroides_faecichinchillae	0.000138789	0.000127873	0.000114975	0.000106962	0.000104813	0.000122204	0.000176683	9.25499e-05	0.000133962	0.000192539	0.000168541	0.000121032
d__Bacteria;k__unclassified_d__Bacteria;p__Tenericutes;c__Mollicutes;o__Mycoplasmatales;f__Mycoplasmataceae;g__Mycoplasma;s__Mycoplasma_sp._CAG:956	6.95321e-05	0.000199705	0.000161017	0.000126729	9.12642e-05	6.08356e-05	0.00019326	0.000150103	4.59927e-05	0.000141513	0.000209848	0.000120603
d__Bacteria;k__unclassified_d__Bacteria;p__unclassified_d__Bacteria;c__unclassified_d__Bacteria;o__unclassified_d__Bacteria;f__unclassified_d__Bacteria;g__unclassified_d__Bacteria;s__bacterium_1xD42-87	0.000102233	0.00010832	0.000135467	0.000108993	0.000123646	7.67434e-05	0.000287936	0.00012692	7.60737e-05	0.000105528	9.33258e-05	0.000120603
d__Bacteria;k__unclassified_d__Bacteria;p__Firmicutes;c__Clostridia;o__Clostridiales;f__Eubacteriaceae;g__Eubacterium;s__uncultured_Eubacterium_sp.	0.000103472	0.000117401	0.000119091	0.000126495	0.000181591	9.83754e-05	8.00534e-05	0.000112331	6.91028e-05	0.000107146	8.65441e-05	0.000120431
d__Bacteria;k__unclassified_d__Bacteria;p__Firmicutes;c__unclassified_p__Firmicutes;o__unclassified_p__Firmicutes;f__unclassified_p__Firmicutes;g__unclassified_p__Firmicutes;s__Firmicutes_bacterium_CAG:238	0.000189458	0.000217049	0.000332237	0.000328543	0.00033046	0.000323747	0.000178233	0.000302891	9.06974e-05	0.000207741	7.64486e-05	0.000120431
d__Bacteria;k__unclassified_d__Bacteria;p__unclassified_d__Bacteria;c__unclassified_d__Bacteria;o__unclassified_d__Bacteria;f__unclassified_d__Bacteria;g__unclassified_d__Bacteria;s__uncultured_bacterium_Contigcl_1149	4.22012e-05	5.93961e-05	0.000103915	7.78189e-05	9.5184e-05	4.20658e-05	0.000184433	0.000105349	0.000141994	3.03243e-05	5.60263e-05	0.00012026
d__Bacteria;k__unclassified_d__Bacteria;p__Bacteroidetes;c__Bacteroidia;o__Bacteroidales;f__Bacteroidaceae;g__Bacteroides;s__Bacteroides_mediterraneensis	0.000167015	0.000123456	9.72275e-05	9.14138e-05	9.09233e-05	0.000117411	8.44334e-05	8.75375e-05	0.000120399	0.000147902	0.000129623	0.000120088
d__Bacteria;k__unclassified_d__Bacteria;p__Bacteroidetes;c__Bacteroidia;o__Bacteroidales;f__Prevotellaceae;g__Prevotella;s__Prevotella_copri_CAG:164	6.97387e-05	9.22849e-05	4.77564e-05	8.70384e-05	8.27428e-05	0.000100638	6.5633e-05	0.000126473	8.81212e-05	0.000100434	0.000139025	0.000120088
d__Bacteria;k__unclassified_d__Bacteria;p__Firmicutes;c__Clostridia;o__Clostridiales;f__Oscillospiraceae;g__Oscillibacter;s__Oscillibacter_ruminantium	0.000152489	0.000138755	0.000224378	0.000175327	0.000167531	0.000125132	0.000154851	0.00014509	0.000143131	0.00014499	8.93955e-05	0.000120088
d__Bacteria;k__unclassified_d__Bacteria;p__Bacteroidetes;c__Bacteroidia;o__Bacteroidales;f__Bacteroidaceae;g__Bacteroides;s__Bacteroides_sp._AM16-24	0.000133213	0.000114947	9.31121e-05	8.25068e-05	0.00010754	7.16849e-05	6.40158e-05	9.3445e-05	9.6759e-05	9.97062e-05	0.000101032	0.000120003
d__Bacteria;k__unclassified_d__Bacteria;p__Fibrobacteres;c__Fibrobacteria;o__Fibrobacterales;f__Fibrobacteraceae;g__Fibrobacter;s__Fibrobacter_sp._UWOV1	5.10132e-05	5.67781e-05	3.76392e-05	8.57102e-05	4.84868e-05	5.57105e-05	7.2641e-05	5.93429e-05	3.25056e-05	6.73603e-05	4.59308e-05	0.000119831
d__Bacteria;k__unclassified_d__Bacteria;p__Firmicutes;c__Clostridia;o__Clostridiales;f__Lachnospiraceae;g__Lachnospira;s__Lachnospira_multipara	0.000143333	0.000142518	0.000167876	0.000146575	0.000125009	8.89239e-05	0.000220416	0.000150371	0.000102215	0.000154694	0.000121377	0.000119745
d__Bacteria;k__unclassified_d__Bacteria;p__Spirochaetes;c__unclassified_p__Spirochaetes;o__unclassified_p__Spirochaetes;f__unclassified_p__Spirochaetes;g__unclassified_p__Spirochaetes;s__Spirochaetes_bacterium	5.7691e-05	7.66586e-05	8.20518e-05	9.93832e-05	0.000102086	0.00011182	7.39887e-05	6.29232e-05	8.23626e-05	0.000104477	7.14393e-05	0.000119745
d__Bacteria;k__unclassified_d__Bacteria;p__Firmicutes;c__Clostridia;o__Clostridiales;f__Clostridiales_Family_XIII._Incertae_Sedis;g__Mobilibacterium;s__Mobilibacterium_timonense	0.000102577	0.000120101	0.000188282	0.000138605	0.000166508	0.000113019	0.000251211	0.000127726	9.83502e-05	0.000159223	7.31348e-05	0.000119574
d__Bacteria;k__unclassified_d__Bacteria;p__Firmicutes;c__Clostridia;o__Clostridiales;f__Clostridiaceae;g__Clostridium;s__Clostridium_sp._CAG:413	0.000190697	0.000195942	0.000262617	0.000329558	0.000234424	0.000220113	0.000259971	0.000269415	0.000122218	0.000241947	0.000120607	0.000119402
d__Bacteria;k__unclassified_d__Bacteria;p__Firmicutes;c__Clostridia;o__Clostridiales;f__Lachnospiraceae;g__Roseburia;s__Roseburia_inulinivorans	0.000156895	0.000160026	0.000218033	0.000197672	0.000160288	0.000135316	0.000230187	0.000218754	0.000121157	0.000165854	0.000151895	0.000119231
d__Bacteria;k__unclassified_d__Bacteria;p__Thermotogae;c__Thermotogae;o__Thermotogales;f__Thermotogaceae;g__Thermotoga;s__Thermotoga_sp._TBYP3.1.4.1	2.15481e-05	1.75079e-05	3.2152e-05	1.40637e-05	1.91731e-05	1.50425e-05	1.8194e-05	1.36945e-05	1.56087e-05	1.14019e-05	1.09432e-05	0.000119231
d__Bacteria;k__unclassified_d__Bacteria;p__unclassified_d__Bacteria;c__unclassified_d__Bacteria;o__unclassified_d__Bacteria;f__unclassified_d__Bacteria;g__unclassified_d__Bacteria;s__uncultured_bacterium_Contig14	4.97052e-05	6.30777e-05	0.000124407	9.23513e-05	0.000109159	4.95205e-05	0.000278974	0.000120207	0.000162604	4.1241e-05	5.37914e-05	0.000119231
d__Bacteria;k__unclassified_d__Bacteria;p__Firmicutes;c__Clostridia;o__Clostridiales;f__Clostridiaceae;g__Clostridium;s__Clostridium_sp._CAG:451	0.000137481	0.000247484	0.000121834	0.000138449	0.000108648	0.000115747	0.000225807	0.000198436	6.40261e-05	0.000225693	7.76816e-05	0.000119059
d__Bacteria;k__unclassified_d__Bacteria;p__unclassified_d__Bacteria;c__unclassified_d__Bacteria;o__unclassified_d__Bacteria;f__unclassified_d__Bacteria;g__unclassified_d__Bacteria;s__uncultured_bacterium_Lq_025_E06	7.30432e-05	6.80683e-05	0.000147213	0.000101493	9.10938e-05	0.000118144	6.09834e-05	0.000100785	0.000110928	0.000108925	6.74319e-05	0.000118887
d__Bacteria;k__unclassified_d__Bacteria;p__Firmicutes;c__Clostridia;o__Clostridiales;f__Eubacteriaceae;g__Eubacterium;s__Eubacterium_coprostanoligenes	0.000136999	8.88487e-05	8.02513e-05	6.88338e-05	5.92237e-05	4.15333e-05	3.99593e-05	8.62844e-05	3.36421e-05	6.59048e-05	6.65842e-05	0.000118802
d__Bacteria;k__unclassified_d__Bacteria;p__Firmicutes;c__Clostridia;o__Clostridiales;f__Lachnospiraceae;g__Blautia;s__Blautia_schinkii	0.000117723	0.000120756	0.000143698	0.000127979	0.000138132	9.49143e-05	0.000192249	0.000118596	9.61529e-05	9.12963e-05	6.84338e-05	0.000118716
d__Bacteria;k__unclassified_d__Bacteria;p__Bacteroidetes;c__Bacteroidia;o__Bacteroidales;f__Bacteroidaceae;g__Bacteroides;s__Bacteroides_sp._KCTC_15687	6.7398e-05	8.66398e-05	7.63073e-05	8.05535e-05	7.84821e-05	0.000101371	9.07002e-05	0.000114658	0.000104033	8.79808e-05	7.62944e-05	0.00011863
d__Bacteria;k__unclassified_d__Bacteria;p__unclassified_d__Bacteria;c__unclassified_d__Bacteria;o__unclassified_d__Bacteria;f__unclassified_d__Bacteria;g__unclassified_d__Bacteria;s__uncultured_bacterium_Contigcl_23	7.40758e-05	5.62872e-05	0.000113003	0.000105087	0.000130292	5.77073e-05	0.000364822	0.00010705	0.000124415	6.32362e-05	5.39456e-05	0.000118373
d__Bacteria;k__unclassified_d__Bacteria;p__Firmicutes;c__Clostridia;o__Clostridiales;f__Lachnospiraceae;g__Murimonas;s__Murimonas_intestini	0.000106364	0.000133846	0.000173706	0.00014009	0.000169235	0.000104832	0.000105255	0.000129964	0.000103351	9.76846e-05	8.13807e-05	0.00011803
d__Bacteria;k__unclassified_d__Bacteria;p__Fibrobacteres;c__Fibrobacteria;o__Fibrobacterales;f__Fibrobacteraceae;g__Fibrobacter;s__Fibrobacter_sp._UWH4	5.08067e-05	0.00011282	5.23005e-05	0.000125245	6.6893e-05	8.71933e-05	7.27084e-05	7.77813e-05	7.03909e-05	6.65517e-05	8.54652e-05	0.000117515
d__Bacteria;k__unclassified_d__Bacteria;p__Firmicutes;c__Clostridia;o__Clostridiales;f__Clostridiaceae;g__Clostridium;s__Clostridium_sp._CAG:389	0.000353237	0.000290026	0.00032915	0.000179312	0.000251722	0.000140774	0.000247775	0.000251156	4.97813e-05	0.000142403	0.00022056	0.000116829
d__Bacteria;k__unclassified_d__Bacteria;p__Firmicutes;c__Clostridia;o__Clostridiales;f__Clostridiaceae;g__Clostridium;s__Clostridium_sp._CAG:914	0.000165776	0.000358995	0.00053055	0.000188922	0.000210223	8.39319e-05	0.000880048	0.000343706	4.61443e-05	0.000222297	8.45404e-05	0.000116657
d__Bacteria;k__unclassified_d__Bacteria;p__unclassified_d__Bacteria;c__unclassified_d__Bacteria;o__unclassified_d__Bacteria;f__unclassified_d__Bacteria;g__unclassified_d__Bacteria;s__uncultured_bacterium_Contig46	7.74492e-05	6.40594e-05	0.000130494	0.000118369	0.000132252	4.91211e-05	0.00036051	0.000137035	0.000109716	6.00016e-05	6.43493e-05	0.000116314
d__Bacteria;k__unclassified_d__Bacteria;p__Verrucomicrobia;c__Spartobacteria;o__unclassified_c__Spartobacteria;f__unclassified_c__Spartobacteria;g__unclassified_c__Spartobacteria;s__Spartobacteria_bacterium	0.000773666	4.14791e-05	6.09601e-05	0.000245645	0.00064899	5.64427e-05	3.71965e-05	0.000162813	9.16066e-05	2.66045e-05	0.000121223	0.000116143
d__Bacteria;k__unclassified_d__Bacteria;p__Firmicutes;c__Clostridia;o__Clostridiales;f__Oscillospiraceae;g__Oscillibacter;s__Oscillibacter_valericigenes	0.00014946	0.000140473	0.000208259	0.000173999	0.000158498	0.000123136	0.000107816	0.000148134	8.80454e-05	0.000135772	7.52155e-05	0.000115885
d__Bacteria;k__unclassified_d__Bacteria;p__Firmicutes;c__Clostridia;o__Clostridiales;f__Ruminococcaceae;g__Pseudoruminococcus;s__Pseudoruminococcus_massiliensis	6.54704e-05	5.45691e-05	7.41638e-05	0.000121729	5.20658e-05	3.42117e-05	9.38673e-05	5.66577e-05	6.91028e-05	7.69832e-05	9.25552e-05	0.000115885
d__Bacteria;k__unclassified_d__Bacteria;p__Proteobacteria;c__unclassified_p__Proteobacteria;o__unclassified_p__Proteobacteria;f__unclassified_p__Proteobacteria;g__unclassified_p__Proteobacteria;s__Proteobacteria_bacterium	0.000277509	0.000133764	0.000226436	0.000121963	0.000158328	0.000151091	0.000121967	0.000158158	0.000120399	0.000168926	0.000118757	0.000115714
d__Bacteria;k__unclassified_d__Bacteria;p__Firmicutes;c__Clostridia;o__Clostridiales;f__Eubacteriaceae;g__Eubacterium;s__Eubacterium_sp._68-3-10	0.000121716	0.000114865	0.000162646	0.000157747	0.000198889	0.000154086	0.000175268	0.000162723	9.2137e-05	0.000165207	7.25182e-05	0.000115285
d__Bacteria;k__unclassified_d__Bacteria;p__Tenericutes;c__Mollicutes;o__Mycoplasmatales;f__Mycoplasmataceae;g__Mycoplasma;s__Candidatus_Mycoplasma_girerdii	1.17723e-05	4.66333e-06	6.34465e-06	3.12526e-06	4.60156e-06	1.99679e-06	4.78434e-06	1.43211e-06	1.42449e-05	1.85989e-05	4.08445e-06	0.000115027
d__Bacteria;k__unclassified_d__Bacteria;p__Bacteroidetes;c__Bacteroidia;o__Bacteroidales;f__Porphyromonadaceae;g__Porphyromonas;s__Porphyromonas_gingivalis	0.000113867	0.000107666	9.87708e-05	0.000118994	9.8337e-05	0.000117545	0.000102762	8.27042e-05	0.000127143	0.000108925	0.00011421	0.00011477
d__Bacteria;k__unclassified_d__Bacteria;p__Firmicutes;c__Clostridia;o__Clostridiales;f__Lachnospiraceae;g__unclassified_f__Lachnospiraceae;s__Lachnospiraceae_bacterium_A4	0.000103679	0.000115356	0.000136667	0.000144621	0.000135746	0.000247336	0.00012601	0.000127099	7.50886e-05	0.000118224	9.93369e-05	0.00011477
d__Bacteria;k__unclassified_d__Bacteria;p__Bacteroidetes;c__Bacteroidia;o__Bacteroidales;f__Bacteroidaceae;g__Bacteroides;s__Bacteroides_sp._CAG:702	0.000142713	9.58028e-05	8.65959e-05	9.36014e-05	8.20611e-05	8.59287e-05	6.14551e-05	8.88801e-05	0.000108276	0.000100272	0.000134787	0.000114599
d__Bacteria;k__unclassified_d__Bacteria;p__Firmicutes;c__Clostridia;o__Clostridiales;f__Lachnospiraceae;g__Butyrivibrio;s__Butyrivibrio_sp._INlla18	0.000144778	9.36757e-05	0.000127322	0.000100321	0.000121856	6.79575e-05	9.8719e-05	0.000108393	3.97796e-05	0.000104073	5.99566e-05	0.000114513
d__Bacteria;k__unclassified_d__Bacteria;p__Bacteroidetes;c__Bacteroidia;o__Bacteroidales;f__Dysgonomonadaceae;g__Petrimonas;s__Petrimonas_sp.	0.000206806	0.000154953	0.000146013	0.000113681	0.000142648	8.95229e-05	0.000130929	0.000113673	0.000111307	0.000112645	9.91828e-05	0.000114341
d__Bacteria;k__unclassified_d__Bacteria;p__Firmicutes;c__Clostridia;o__Clostridiales;f__Lachnospiraceae;g__Oribacterium;s__Oribacterium_sp.	0.000205154	0.000119856	0.000155358	0.000135167	0.000129099	9.964e-05	0.000119608	0.000128711	0.000127977	0.000135044	0.000110434	0.000114341
d__Bacteria;k__unclassified_d__Bacteria;p__Bacteroidetes;c__Bacteroidia;o__Bacteroidales;f__Rikenellaceae;g__Alistipes;s__Alistipes_sp._An31A	0.000100856	0.000101202	0.000105887	8.64915e-05	9.32241e-05	6.89559e-05	9.82473e-05	9.96209e-05	0.000114414	7.32634e-05	9.77185e-05	0.000113741
d__Bacteria;k__unclassified_d__Bacteria;p__Firmicutes;c__Negativicutes;o__Selenomonadales;f__Selenomonadaceae;g__Selenomonas;s__Selenomonas_sp.	9.34209e-05	0.000125828	0.000202686	0.000147903	0.00015739	0.0001037	0.000150942	0.000151982	0.000134114	0.00029459	0.000118295	0.000113655
d__Bacteria;k__unclassified_d__Bacteria;p__Firmicutes;c__Clostridia;o__Clostridiales;f__Peptococcaceae;g__unclassified_f__Peptococcaceae;s__Peptococcaceae_bacterium	0.000119788	0.000122883	0.00014567	0.000157122	0.000158924	9.51805e-05	0.000119474	0.00014339	0.000121915	0.000131324	9.99534e-05	0.000113312
d__Bacteria;k__unclassified_d__Bacteria;p__Bacteroidetes;c__Bacteroidia;o__Bacteroidales;f__Prevotellaceae;g__Prevotella;s__Prevotella_sp._P5-108	0.000124607	0.000173525	8.93396e-05	0.000122823	9.82517e-05	0.000136913	0.000115565	0.000111346	0.000110246	0.000248012	0.000231426	0.000112883
d__Bacteria;k__unclassified_d__Bacteria;p__Firmicutes;c__Negativicutes;o__Acidaminococcales;f__Acidaminococcaceae;g__Phascolarctobacterium;s__Phascolarctobacterium_sp.	3.90344e-05	3.9761e-05	4.20976e-05	4.08627e-05	5.82864e-05	5.74411e-05	3.42316e-05	3.3744e-05	3.29602e-05	2.53107e-05	2.65875e-05	0.000112797
d__Bacteria;k__unclassified_d__Bacteria;p__Bacteroidetes;c__Flavobacteriia;o__Flavobacteriales;f__Flavobacteriaceae;g__Flavobacterium;s__Flavobacterium_tibetense	3.18058e-05	3.41978e-05	0.000191626	0.000206579	0.000160969	0.000110889	7.58081e-05	0.000385953	0.000139872	0.000161406	1.75708e-05	0.000112711
d__Bacteria;k__unclassified_d__Bacteria;p__Firmicutes;c__unclassified_p__Firmicutes;o__unclassified_p__Firmicutes;f__unclassified_p__Firmicutes;g__unclassified_p__Firmicutes;s__Firmicutes_bacterium_ADurb.Bin099	2.25807e-05	4.18882e-05	3.3781e-05	2.48458e-05	4.74642e-05	5.92382e-05	3.31534e-05	2.49724e-05	2.05338e-05	2.66854e-05	2.64333e-05	0.000112368
d__Bacteria;k__unclassified_d__Bacteria;p__Bacteroidetes;c__Bacteroidia;o__unclassified_c__Bacteroidia;f__unclassified_c__Bacteroidia;g__unclassified_c__Bacteroidia;s__Bacteroidia_bacterium_44-10	0.000146844	0.00011871	0.000140868	0.000121729	8.42766e-05	6.83569e-05	9.04981e-05	0.000103022	0.000135705	9.04068e-05	0.000124383	0.000111939
d__Bacteria;k__unclassified_d__Bacteria;p__Bacteroidetes;c__Bacteroidia;o__Bacteroidales;f__Tannerellaceae;g__Parabacteroides;s__Parabacteroides_timonensis	8.83953e-05	9.22849e-05	9.51698e-05	8.43819e-05	8.72591e-05	7.22174e-05	5.84228e-05	7.79603e-05	0.000101002	8.7253e-05	9.89516e-05	0.000111854
d__Bacteria;k__unclassified_d__Bacteria;p__Firmicutes;c__Clostridia;o__Clostridiales;f__Lachnospiraceae;g__Dorea;s__Dorea_formicigenerans	0.000103679	0.000119365	0.000140097	0.000118369	0.000117084	9.0122e-05	0.000191912	0.000129069	9.58498e-05	0.000101081	9.06285e-05	0.000111768
d__Bacteria;k__unclassified_d__Bacteria;p__Proteobacteria;c__Epsilonproteobacteria;o__Campylobacterales;f__Campylobacteraceae;g__Sulfurospirillum;s__Sulfurospirillum_arsenophilum	6.1684e-05	0.000114702	6.79907e-05	0.000101571	9.97004e-05	4.17995e-05	0.000132479	8.38678e-05	9.09247e-05	4.44756e-05	0.000106581	0.000111682
d__Bacteria;k__unclassified_d__Bacteria;p__unclassified_d__Bacteria;c__unclassified_d__Bacteria;o__unclassified_d__Bacteria;f__unclassified_d__Bacteria;g__unclassified_d__Bacteria;s__bacterium_D16-50	0.000107878	0.000115274	0.000172506	0.000122276	0.000136683	9.74435e-05	0.000108759	0.000127726	7.48613e-05	0.000148225	0.000131858	0.000111339
d__Bacteria;k__unclassified_d__Bacteria;p__Bacteroidetes;c__Bacteroidia;o__Bacteroidales;f__Bacteroidaceae;g__Bacteroides;s__Bacteroides_clarus_CAG:160	5.90679e-05	6.52866e-05	4.28693e-05	3.094e-05	6.63817e-05	7.04203e-05	0.000104918	0.000104633	5.91011e-05	0.000107874	6.47347e-05	0.000111167
d__Bacteria;k__unclassified_d__Bacteria;p__Bacteroidetes;c__Bacteroidia;o__Bacteroidales;f__Bacteroidaceae;g__Bacteroides;s__Bacteroides_sp._An279	7.85507e-05	0.000121001	0.000107859	0.000102274	7.07276e-05	9.56464e-05	9.22501e-05	8.26147e-05	0.000120324	0.000147174	0.000102265	0.000111082
d__Bacteria;k__unclassified_d__Bacteria;p__Firmicutes;c__Clostridia;o__Clostridiales;f__Lachnospiraceae;g__Faecalicatena;s__Faecalicatena_contorta	5.30097e-05	5.66963e-05	7.63073e-05	5.80516e-05	7.53292e-05	0.000106163	4.99323e-05	6.12226e-05	4.27346e-05	5.61201e-05	3.5527e-05	0.00011091
d__Bacteria;k__unclassified_d__Bacteria;p__Firmicutes;c__Clostridia;o__Clostridiales;f__Lachnospiraceae;g__Lachnoclostridium;s__Lachnoclostridium_phytofermentans	8.73627e-05	0.000175325	0.000295369	0.00012837	0.000153896	9.87082e-05	0.000129581	0.000145896	9.63802e-05	0.000133346	0.000116599	0.00011091
d__Bacteria;k__unclassified_d__Bacteria;p__Firmicutes;c__Clostridia;o__Clostridiales;f__unclassified_o__Clostridiales;g__unclassified_o__Clostridiales;s__Clostridiales_bacterium_42_27	0.00012502	0.000114047	0.000144041	0.000147434	0.000156538	9.03216e-05	0.000182142	0.000122356	0.000124491	0.000128009	9.17074e-05	0.000110481
d__Bacteria;k__unclassified_d__Bacteria;p__Firmicutes;c__Clostridia;o__Clostridiales;f__Ruminococcaceae;g__Faecalibacterium;s__unclassified_g__Faecalibacterium	9.12179e-05	0.000110938	0.000157244	0.000127042	0.000125094	8.87908e-05	8.73983e-05	9.80993e-05	9.97899e-05	0.000109087	7.05145e-05	0.000109795
d__Bacteria;k__unclassified_d__Bacteria;p__Firmicutes;c__unclassified_p__Firmicutes;o__unclassified_p__Firmicutes;f__unclassified_p__Firmicutes;g__unclassified_p__Firmicutes;s__Firmicutes_bacterium_CAG:791	0.000104849	0.000147345	0.000140011	0.00014634	0.000127736	0.000112619	0.000163341	0.000140973	9.33494e-05	0.00015057	9.77185e-05	0.000109623
d__Bacteria;k__unclassified_d__Bacteria;p__Bacteroidetes;c__Bacteroidia;o__Bacteroidales;f__Bacteroidaceae;g__Bacteroides;s__Bacteroides_sp._An19	0.000135071	0.000111756	0.000105287	0.000106806	9.73144e-05	0.000105431	0.0001407	9.00437e-05	0.000146389	9.99488e-05	0.000142879	0.000109538
d__Bacteria;k__unclassified_d__Bacteria;p__Firmicutes;c__Clostridia;o__Clostridiales;f__Lachnospiraceae;g__unclassified_f__Lachnospiraceae;s__Lachnospiraceae_bacterium_NK4A136	0.000119237	0.000272846	0.000227293	0.000235957	0.000173155	5.45125e-05	7.86383e-05	0.000383447	0.000128658	0.000133265	0.000229731	0.000108937
d__Bacteria;k__unclassified_d__Bacteria;p__Firmicutes;c__Clostridia;o__Clostridiales;f__Ruminococcaceae;g__Flavonifractor;s__Flavonifractor_sp._An100	0.00015779	0.000128037	0.000161531	0.00016181	0.000156453	0.000114416	0.000128166	0.000152519	0.000101608	0.000125017	6.84338e-05	0.000108937
d__Bacteria;k__unclassified_d__Bacteria;p__Firmicutes;c__Clostridia;o__Clostridiales;f__Lachnospiraceae;g__Coprococcus;s__Coprococcus_comes	0.000113248	0.000119201	0.000159988	0.000113837	0.000123305	0.000237885	0.000110107	0.000117433	6.83451e-05	0.000127362	9.06285e-05	0.000108851
d__Bacteria;k__unclassified_d__Bacteria;p__Firmicutes;c__Clostridia;o__Clostridiales;f__Lachnospiraceae;g__Lachnospira;s__Lachnospira_eligens	0.000109117	0.000113229	0.000136153	9.60235e-05	0.000110949	7.63441e-05	0.000202761	0.000124862	8.70604e-05	0.00012995	7.98394e-05	0.00010868
d__Bacteria;k__unclassified_d__Bacteria;p__Firmicutes;c__Clostridia;o__Clostridiales;f__Ruminococcaceae;g__Ruminococcus;s__Ruminococcus_sp._Marseille-P6503	0.000104987	0.000103411	5.49584e-05	0.000135402	7.54996e-05	0.000146698	5.22908e-05	0.000110988	6.45565e-05	7.47999e-05	0.000118295	0.00010868
d__Bacteria;k__unclassified_d__Bacteria;p__Fibrobacteres;c__Fibrobacteria;o__Fibrobacterales;f__Fibrobacteraceae;g__Fibrobacter;s__Fibrobacter_sp._UWB13	0.000144503	0.000116011	5.51299e-05	0.000121651	7.87377e-05	0.000143303	8.4366e-05	9.28184e-05	0.000113429	0.000100677	0.000171855	0.000108594
d__Bacteria;k__unclassified_d__Bacteria;p__Firmicutes;c__Clostridia;o__Clostridiales;f__Lachnospiraceae;g__Pseudobutyrivibrio;s__Pseudobutyrivibrio_sp._MD2005	0.000213415	0.000225476	0.000226093	0.000141418	0.000106432	0.000118942	0.00012008	0.000122982	0.000107746	0.000101809	0.000122919	0.000108508
d__Bacteria;k__unclassified_d__Bacteria;p__Firmicutes;c__Negativicutes;o__Veillonellales;f__Veillonellaceae;g__Megasphaera;s__Megasphaera_elsdenii	6.91879e-05	7.55132e-05	9.15688e-05	9.44609e-05	0.000148869	6.27659e-05	0.000129244	7.84974e-05	7.61494e-05	4.83571e-05	7.14393e-05	0.000108165
d__Bacteria;k__unclassified_d__Bacteria;p__Bacteroidetes;c__Bacteroidia;o__Bacteroidales;f__Dysgonomonadaceae;g__Dysgonomonas;s__Dysgonomonas_massiliensis	5.76222e-05	4.74514e-05	4.0983e-05	3.21901e-05	5.18953e-05	5.0652e-05	3.64553e-05	2.05865e-05	3.63699e-05	3.78447e-05	4.22317e-05	0.000107908
d__Bacteria;k__unclassified_d__Bacteria;p__Firmicutes;c__Clostridia;o__Clostridiales;f__Lachnospiraceae;g__Eisenbergiella;s__Eisenbergiella_tayi	0.000102577	0.000192587	0.000168305	0.000131651	0.000144267	9.21853e-05	0.000153436	0.000157263	8.39538e-05	0.000118871	8.7623e-05	0.000107908
d__Bacteria;k__unclassified_d__Bacteria;p__Firmicutes;c__Clostridia;o__Clostridiales;f__Lachnospiraceae;g__Pseudobutyrivibrio;s__unclassified_g__Pseudobutyrivibrio	0.000234206	0.000295181	0.000209888	0.000117197	0.000121174	0.000142371	0.000250874	0.000176686	0.000135099	0.000129303	0.000124537	0.000107136
d__Bacteria;k__unclassified_d__Bacteria;p__Bacteroidetes;c__Bacteroidia;o__Bacteroidales;f__Muribaculaceae;g__Candidatus_Amulumruptor;s__Candidatus_Amulumruptor_caecigallinarius	0.000130872	9.84208e-05	0.000116433	8.18036e-05	8.84521e-05	0.000108559	5.09431e-05	8.44943e-05	9.22886e-05	9.21858e-05	0.000125385	0.000106879
d__Bacteria;k__unclassified_d__Bacteria;p__Firmicutes;c__Clostridia;o__Clostridiales;f__Lachnospiraceae;g__unclassified_f__Lachnospiraceae;s__Lachnospiraceae_bacterium_RM5	0.000149391	0.000148327	0.000144727	0.000192516	0.000149124	9.00554e-05	0.000176414	0.000180624	0.000123279	0.000172808	9.20157e-05	0.000106879
d__Bacteria;k__unclassified_d__Bacteria;p__Firmicutes;c__Erysipelotrichia;o__Erysipelotrichales;f__Erysipelotrichaceae;g__Galactobacillus;s__Galactobacillus_timonensis	6.51261e-05	0.000101448	0.000183052	8.30537e-05	0.000129355	0.000275558	0.000100808	0.00011788	6.2738e-05	9.76846e-05	5.00152e-05	0.000106621
d__Bacteria;k__unclassified_d__Bacteria;p__Firmicutes;c__unclassified_p__Firmicutes;o__unclassified_p__Firmicutes;f__unclassified_p__Firmicutes;g__unclassified_p__Firmicutes;s__Firmicutes_bacterium_CAG:176_63_11	0.000190697	0.000135564	0.00052652	0.000183062	0.000224624	0.000236287	0.000114015	0.000142405	0.000110474	0.000190275	0.000107891	0.000106278
d__Bacteria;k__unclassified_d__Bacteria;p__Bacteroidetes;c__Bacteroidia;o__Bacteroidales;f__Bacteroidaceae;g__Bacteroides;s__Bacteroides_sp._CAG:1076	9.92038e-05	0.000135318	0.000103401	0.000110556	9.65475e-05	0.000148029	7.96491e-05	0.000104991	0.000135554	6.59856e-05	0.000137869	0.000106107
d__Bacteria;k__unclassified_d__Bacteria;p__Firmicutes;c__Clostridia;o__Clostridiales;f__Lachnospiraceae;g__Roseburia;s__unclassified_g__Roseburia	0.000107878	0.000116011	0.000185367	7.35998e-05	0.000112909	0.000115747	0.000188341	0.000130501	9.22886e-05	0.000100596	6.53512e-05	0.000106107
d__Bacteria;k__unclassified_d__Bacteria;p__Firmicutes;c__Clostridia;o__Clostridiales;f__Ruminococcaceae;g__Ruminococcus;s__Ruminococcus_callidus	0.000231315	0.000198478	0.000127836	8.64915e-05	0.000120152	0.000122869	4.42046e-05	0.000116538	8.22111e-05	0.000120327	0.000164765	0.000106107
d__Bacteria;k__unclassified_d__Bacteria;p__Firmicutes;c__Negativicutes;o__Selenomonadales;f__Selenomonadaceae;g__Anaerovibrio;s__Anaerovibrio_sp._RM50	8.70873e-05	0.000127873	9.9371e-05	0.000147512	0.00013941	0.000145034	0.000190767	0.000131664	0.000131689	0.000236044	0.000114056	0.000106107
d__Bacteria;k__unclassified_d__Bacteria;p__Bacteroidetes;c__Bacteroidia;o__Bacteroidales;f__Muribaculaceae;g__unclassified_f__Muribaculaceae;s__Muribaculaceae_bacterium_Isolate-002_(NCI)	7.57281e-05	0.000103984	0.000127922	8.94605e-05	7.76299e-05	0.000101104	9.47433e-05	9.04017e-05	8.3878e-05	0.000108601	8.50028e-05	0.000105935
d__Bacteria;k__unclassified_d__Bacteria;p__Bacteroidetes;c__Flavobacteriia;o__unclassified_c__Flavobacteriia;f__unclassified_c__Flavobacteriia;g__unclassified_c__Flavobacteriia;s__Flavobacteriia_bacterium	6.95321e-05	8.11583e-05	5.86452e-05	8.71165e-05	0.00012961	7.04203e-05	6.80589e-05	6.33707e-05	7.52402e-05	4.23731e-05	8.09183e-05	0.000105763
d__Bacteria;k__unclassified_d__Bacteria;p__Bacteroidetes;c__Bacteroidia;o__Bacteroidales;f__Tannerellaceae;g__Parabacteroides;s__Parabacteroides_sp._HGS0025	7.31809e-05	8.49217e-05	7.8708e-05	7.63344e-05	7.53292e-05	5.74411e-05	5.33015e-05	6.0238e-05	8.7515e-05	8.91938e-05	7.60632e-05	0.00010542
d__Bacteria;k__unclassified_d__Bacteria;p__Firmicutes;c__unclassified_p__Firmicutes;o__unclassified_p__Firmicutes;f__unclassified_p__Firmicutes;g__unclassified_p__Firmicutes;s__Firmicutes_bacterium_CAG:83	0.000215481	0.000161171	0.000612688	0.000275491	0.000265442	0.000264442	0.000162735	0.000188591	0.00011411	0.000250276	0.000164534	0.000105335
d__Bacteria;k__unclassified_d__Bacteria;p__Bacteroidetes;c__Bacteroidia;o__Bacteroidales;f__Prevotellaceae;g__Prevotella;s__Prevotella_sp._oral_taxon_313	0.000184019	8.34491e-05	8.00798e-05	8.93042e-05	6.17801e-05	0.000103634	7.10912e-05	8.12721e-05	8.94093e-05	0.000140219	7.78357e-05	0.000105249
d__Bacteria;k__unclassified_d__Bacteria;p__Firmicutes;c__Clostridia;o__Clostridiales;f__Eubacteriaceae;g__unclassified_f__Eubacteriaceae;s__Eubacteriaceae_bacterium_CHKCI004	8.01341e-05	0.000127055	0.000125607	0.000130011	0.000140518	0.000125598	0.000135713	0.00010347	8.73635e-05	7.45573e-05	5.9186e-05	0.000105249
d__Bacteria;k__unclassified_d__Bacteria;p__Firmicutes;c__Clostridia;o__Clostridiales;f__Clostridiaceae;g__Clostridium;s__Clostridium_sp._28_17	0.000269041	0.000274973	0.000264589	0.000156966	0.000197441	0.000112419	0.000209433	0.000195662	5.50094e-05	0.000121459	0.000193433	0.000104991
d__Bacteria;k__unclassified_d__Bacteria;p__Firmicutes;c__Clostridia;o__Clostridiales;f__Lachnospiraceae;g__unclassified_f__Lachnospiraceae;s__Lachnospiraceae_bacterium_NC2008	0.00014409	0.000367258	0.000291597	0.000294087	0.000156453	5.51781e-05	9.35978e-05	0.000565414	0.000151087	0.000150166	0.000330994	0.000104648
d__Bacteria;k__unclassified_d__Bacteria;p__unclassified_d__Bacteria;c__unclassified_d__Bacteria;o__unclassified_d__Bacteria;f__unclassified_d__Bacteria;g__unclassified_d__Bacteria;s__candidate_division_SR1_bacterium	0.000350759	0.000640922	0.00016196	0.000105243	0.000145375	0.00030957	0.000739483	0.000800458	0.000769375	0.000310763	0.000122456	0.000104563
d__Bacteria;k__unclassified_d__Bacteria;p__unclassified_d__Bacteria;c__unclassified_d__Bacteria;o__unclassified_d__Bacteria;f__unclassified_d__Bacteria;g__unclassified_d__Bacteria;s__uncultured_bacterium_Ad_087_C16_contig1	6.49885e-05	5.39965e-05	3.7382e-05	7.93815e-05	6.43366e-05	5.52446e-05	5.31668e-05	0.00012513	5.16755e-05	7.40721e-05	0.000107043	0.000104563
d__Bacteria;k__unclassified_d__Bacteria;p__Bacteroidetes;c__Bacteroidia;o__Bacteroidales;f__Prevotellaceae;g__Prevotella;s__Prevotella_sp._CAG:474	0.000122129	0.000148736	7.082e-05	0.000101024	8.71739e-05	0.000131722	0.000135579	0.000110004	9.34251e-05	0.000122025	0.000144497	0.000104305
d__Bacteria;k__unclassified_d__Bacteria;p__Fibrobacteres;c__Fibrobacteria;o__Fibrobacterales;f__Fibrobacteraceae;g__Fibrobacter;s__Fibrobacter_sp._UWCM	4.6263e-05	4.81877e-05	5.56443e-05	0.000109228	6.70634e-05	0.000158679	8.20749e-05	7.99295e-05	6.51627e-05	9.88167e-05	0.000114596	0.000104305
d__Bacteria;k__unclassified_d__Bacteria;p__Armatimonadetes;c__unclassified_p__Armatimonadetes;o__unclassified_p__Armatimonadetes;f__unclassified_p__Armatimonadetes;g__unclassified_p__Armatimonadetes;s__Armatimonadetes_bacterium	0.000126879	0.000102593	0.000161274	0.000141262	0.000114442	8.81252e-05	6.37462e-05	0.000100516	8.33476e-05	9.04068e-05	7.26724e-05	0.000103962
d__Bacteria;k__unclassified_d__Bacteria;p__Bacteroidetes;c__Bacteroidia;o__Bacteroidales;f__Porphyromonadaceae;g__Massilibacteroides;s__Massilibacteroides_vaginae	0.000145811	9.23667e-05	8.48812e-05	8.95386e-05	8.48731e-05	7.18846e-05	6.23311e-05	5.4241e-05	9.87291e-05	6.97863e-05	9.72561e-05	0.000103962
d__Bacteria;k__unclassified_d__Bacteria;p__unclassified_d__Bacteria;c__unclassified_d__Bacteria;o__unclassified_d__Bacteria;f__unclassified_d__Bacteria;g__unclassified_d__Bacteria;s__bacterium_1XD42-54	0.000103059	0.000111102	0.000150814	0.000131495	0.000140262	8.03377e-05	7.85035e-05	0.000116269	6.85345e-05	0.000108844	8.36927e-05	0.000103962
d__Bacteria;k__unclassified_d__Bacteria;p__Bacteroidetes;c__Bacteroidia;o__Bacteroidales;f__Tannerellaceae;g__Parabacteroides;s__Parabacteroides_sp._AF14-59	8.93591e-05	8.0422e-05	9.91995e-05	6.49272e-05	6.85121e-05	6.17675e-05	4.6024e-05	6.65035e-05	6.32684e-05	9.51778e-05	6.47347e-05	0.000103533
d__Bacteria;k__unclassified_d__Bacteria;p__Bacteroidetes;c__Bacteroidia;o__Bacteroidales;f__Bacteroidaceae;g__Bacteroides;s__Bacteroides_sp._CAG:927	0.000141887	0.000106929	0.000119177	5.20355e-05	8.74296e-05	0.000151424	5.36385e-05	0.000110093	7.22094e-05	0.000118709	8.91643e-05	0.000103447
d__Bacteria;k__unclassified_d__Bacteria;p__Bacteroidetes;c__Bacteroidia;o__Bacteroidales;f__Prevotellaceae;g__Prevotella;s__Prevotella_loescheii	9.39717e-05	0.000103657	7.48498e-05	7.64907e-05	9.70587e-05	0.00011415	8.10642e-05	9.97104e-05	9.56982e-05	0.000101081	9.20157e-05	0.000103447
d__Bacteria;k__unclassified_d__Bacteria;p__Firmicutes;c__Clostridia;o__Clostridiales;f__Lachnospiraceae;g__Butyrivibrio;s__Butyrivibrio_sp._FCS006	8.35074e-05	0.000120428	0.000227893	0.000148684	0.000106603	0.000153553	0.000164756	0.000104544	6.87239e-05	0.000112725	7.76816e-05	0.000103447
d__Bacteria;k__unclassified_d__Bacteria;p__Bacteroidetes;c__Bacteroidia;o__Bacteroidales;f__Bacteroidaceae;g__Bacteroides;s__Bacteroides_rodentium	7.96522e-05	0.000101448	0.00010563	0.000159622	0.0001095	8.14692e-05	7.03499e-05	0.000138377	0.000121763	0.000137066	0.000142031	0.000103019
d__Bacteria;k__unclassified_d__Bacteria;p__Firmicutes;c__Clostridia;o__Clostridiales;f__Ruminococcaceae;g__Acutalibacter;s__Acutalibacter_sp._1XD8-33	0.000100856	8.76215e-05	0.000120377	0.000126104	0.000112397	7.28164e-05	0.0001157	0.000101859	8.09988e-05	8.59592e-05	8.5234e-05	0.00010259
d__Bacteria;k__unclassified_d__Bacteria;p__Bacteroidetes;c__Saprospiria;o__Saprospirales;f__unclassified_o__Saprospirales;g__unclassified_o__Saprospirales;s__Saprospirales_bacterium	4.22012e-05	5.17875e-05	4.01256e-05	0.000109697	8.67478e-05	6.6826e-05	5.76142e-05	3.32965e-05	8.44084e-05	3.48527e-05	7.39054e-05	0.000101989
d__Bacteria;k__unclassified_d__Bacteria;p__Bacteroidetes;c__Bacteroidia;o__Bacteroidales;f__Tannerellaceae;g__Tannerella;s__Tannerella_sp._oral_taxon_808	0.000128118	9.76845e-05	9.59414e-05	0.000107743	0.000104472	0.000105031	8.84091e-05	9.17443e-05	9.81229e-05	9.10537e-05	0.000114519	0.000101903
d__Bacteria;k__unclassified_d__Bacteria;p__Lentisphaerae;c__unclassified_p__Lentisphaerae;o__unclassified_p__Lentisphaerae;f__unclassified_p__Lentisphaerae;g__unclassified_p__Lentisphaerae;s__Lentisphaerae_bacterium_ADurb.Bin082	6.67784e-05	6.04597e-05	5.10144e-05	6.84431e-05	0.000119811	6.23e-05	4.87867e-05	8.51208e-05	4.99707e-05	3.76021e-05	5.97254e-05	0.000101903
d__Bacteria;k__unclassified_d__Bacteria;p__Bacteroidetes;c__Bacteroidia;o__Bacteroidales;f__Prevotellaceae;g__Prevotella;s__Prevotella_sp._S7-1-8	7.69673e-05	9.32666e-05	6.96197e-05	7.0162e-05	0.000107114	0.000102302	4.67652e-05	5.12873e-05	0.000101154	0.000125583	0.000102265	0.00010156
d__Bacteria;k__unclassified_d__Bacteria;p__unclassified_d__Bacteria;c__unclassified_d__Bacteria;o__unclassified_d__Bacteria;f__unclassified_d__Bacteria;g__unclassified_d__Bacteria;s__bacterium_ADurb.Bin478	6.12709e-05	6.29141e-05	0.000144898	0.000101805	0.00010967	8.08036e-05	0.000633621	0.000125309	0.000102745	8.40993e-05	6.89732e-05	0.00010156
d__Bacteria;k__unclassified_d__Bacteria;p__Actinobacteria;c__Coriobacteriia;o__Coriobacteriales;f__Coriobacteriaceae;g__Collinsella;s__Collinsella_aerofaciens	0.00010774	0.000133191	0.000172077	0.000119307	0.00013157	0.000105364	0.000475132	0.000108393	0.000128507	0.000108278	0.000126772	0.000101475
d__Bacteria;k__unclassified_d__Bacteria;p__Bacteroidetes;c__Bacteroidia;o__Bacteroidales;f__Bacteroidaceae;g__Bacteroides;s__Bacteroides_sp._HPS0048	0.000103472	0.000114538	8.76248e-05	9.51641e-05	8.63218e-05	0.000126397	0.00011415	8.42258e-05	8.96366e-05	0.000136095	0.0001213	0.000101475
d__Bacteria;k__unclassified_d__Bacteria;p__Actinobacteria;c__Coriobacteriia;o__Coriobacteriales;f__Atopobiaceae;g__Olsenella;s__Olsenella_umbonata	0.000216789	0.000198723	0.000865359	0.000165092	0.000168298	0.000110755	0.000185376	0.00016514	0.00010623	0.000113211	0.000166075	0.000100874
d__Bacteria;k__unclassified_d__Bacteria;p__Firmicutes;c__Clostridia;o__Clostridiales;f__Lachnospiraceae;g__Butyrivibrio;s__Butyrivibrio_sp._NC2002	9.93415e-05	0.000114211	0.000151157	0.000347685	0.000137195	7.00875e-05	8.5242e-05	0.000178297	7.94076e-05	0.000107874	0.000155055	0.000100874
d__Bacteria;k__unclassified_d__Bacteria;p__Bacteroidetes;c__Bacteroidia;o__Bacteroidales;f__Bacteroidaceae;g__Bacteroides;s__Bacteroides_sp._An51A	0.000119168	0.000112084	9.06256e-05	0.00011626	0.000128332	9.79095e-05	6.70481e-05	9.77413e-05	0.000154496	9.37222e-05	0.000156057	0.000100703
d__Bacteria;k__unclassified_d__Bacteria;p__Bacteroidetes;c__Bacteroidia;o__Bacteroidales;f__unclassified_o__Bacteroidales;g__unclassified_o__Bacteroidales;s__Bacteroidales_bacterium_Barb4	6.23724e-05	6.92955e-05	5.66732e-05	6.49272e-05	7.72891e-05	7.10859e-05	5.59969e-05	7.19634e-05	6.87997e-05	6.58239e-05	9.03203e-05	0.000100359
d__Bacteria;k__unclassified_d__Bacteria;p__Bacteroidetes;c__Bacteroidia;o__Bacteroidales;f__Bacteroidaceae;g__Bacteroides;s__Bacteroides_sp._CAG:875	0.000133144	0.00011012	0.000103315	0.000104227	9.9956e-05	9.71773e-05	8.72636e-05	0.00010159	9.51679e-05	7.64172e-05	0.000113363	0.000100188
d__Bacteria;k__unclassified_d__Bacteria;p__Actinobacteria;c__Coriobacteriia;o__Coriobacteriales;f__Coriobacteriaceae;g__unclassified_f__Coriobacteriaceae;s__Coriobacteriaceae_bacterium	0.000211488	0.000153972	0.000651013	0.000163373	0.000146398	0.000116147	0.000204783	0.000146254	0.000103275	0.000112321	0.000138178	9.99306e-05
d__Bacteria;k__unclassified_d__Bacteria;p__Firmicutes;c__Clostridia;o__Clostridiales;f__Oscillospiraceae;g__Oscillibacter;s__Oscillibacter_sp._57_20	0.000138445	0.000122474	0.000207659	0.00017939	0.00016915	0.00012693	0.000108759	0.000147955	9.99414e-05	0.000143697	6.94356e-05	9.96733e-05
d__Bacteria;k__unclassified_d__Bacteria;p__Firmicutes;c__Clostridia;o__Clostridiales;f__Lachnospiraceae;g__Coprococcus;s__Coprococcus_eutactus	0.000137206	0.000126319	0.000140954	0.000109775	0.000154663	7.76753e-05	0.000130996	0.000115553	6.539e-05	8.09456e-05	9.32487e-05	9.95875e-05
d__Bacteria;k__unclassified_d__Bacteria;p__Proteobacteria;c__Deltaproteobacteria;o__Desulfovibrionales;f__Desulfovibrionaceae;g__Desulfovibrio;s__Desulfovibrio_sp._An276	0.000103747	0.000144236	0.000156473	0.000146496	0.000145546	7.84074e-05	9.09024e-05	0.00012522	7.83468e-05	9.10537e-05	8.56964e-05	9.92444e-05
d__Bacteria;k__unclassified_d__Bacteria;p__unclassified_d__Bacteria;c__unclassified_d__Bacteria;o__unclassified_d__Bacteria;f__unclassified_d__Bacteria;g__unclassified_d__Bacteria;s__uncultured_bacterium_fosmid_pJB42G5	0.000140717	8.60671e-05	6.13031e-05	7.00058e-05	6.51887e-05	7.14852e-05	6.05791e-05	5.26299e-05	7.53917e-05	5.93547e-05	0.000118988	9.91586e-05
d__Bacteria;k__unclassified_d__Bacteria;p__Bacteroidetes;c__Bacteroidia;o__Bacteroidales;f__Porphyromonadaceae;g__unclassified_f__Porphyromonadaceae;s__Porphyromonadaceae_bacterium_KH3CP3RA	0.000110632	4.69606e-05	3.62674e-05	3.35965e-05	3.64716e-05	2.74226e-05	3.5175e-05	4.07255e-05	8.23626e-05	3.63083e-05	3.63747e-05	9.89013e-05
d__Bacteria;k__unclassified_d__Bacteria;p__Proteobacteria;c__Gammaproteobacteria;o__Aeromonadales;f__Succinivibrionaceae;g__Ruminobacter;s__Ruminobacter_sp._RM87	8.78446e-05	0.000186042	6.84194e-05	3.78156e-05	4.43965e-05	0.000154752	0.000858013	0.000122982	0.000329905	5.01361e-05	0.000228036	9.88155e-05
d__Bacteria;k__unclassified_d__Bacteria;p__Bacteroidetes;c__Bacteroidia;o__Bacteroidales;f__Muribaculaceae;g__Muribaculum;s__Muribaculum_sp._NM65_B17	9.34209e-05	0.000129101	0.000165304	0.000112587	0.00010933	0.000114882	9.17784e-05	0.000149029	0.000141843	0.000190922	0.000151972	9.85582e-05
d__Bacteria;k__unclassified_d__Bacteria;p__Synergistetes;c__Synergistia;o__Synergistales;f__Synergistaceae;g__Cloacibacillus;s__Cloacibacillus_sp._An23	3.17369e-05	4.75332e-05	6.9191e-05	3.08619e-05	3.9028e-05	0.000133452	5.70077e-05	7.60807e-05	7.39521e-05	2.81409e-05	1.80332e-05	9.84724e-05
d__Bacteria;k__unclassified_d__Bacteria;p__Bacteroidetes;c__Bacteroidia;o__Bacteroidales;f__Rikenellaceae;g__Alistipes;s__Alistipes_putredinis	0.000122886	0.000104802	0.000113947	9.25076e-05	0.000102598	8.69936e-05	6.41505e-05	6.98152e-05	9.20613e-05	7.88431e-05	0.000105964	9.83866e-05
d__Bacteria;k__unclassified_d__Bacteria;p__Firmicutes;c__Clostridia;o__Clostridiales;f__Lachnospiraceae;g__unclassified_f__Lachnospiraceae;s__Lachnospiraceae_bacterium_MD308	0.000123919	0.000114211	0.000141983	0.000137355	0.000130889	8.52631e-05	0.000139083	0.000135871	7.79679e-05	0.000114585	8.33073e-05	9.83866e-05
d__Bacteria;k__unclassified_d__Bacteria;p__Firmicutes;c__Clostridia;o__Clostridiales;f__Clostridiaceae;g__Butyricicoccus;s__Butyricicoccus_pullicaecorum	6.87749e-05	7.46133e-05	9.69703e-05	8.67259e-05	8.72591e-05	6.70257e-05	5.89619e-05	7.37535e-05	6.08438e-05	9.51778e-05	5.26354e-05	9.82151e-05
d__Bacteria;k__unclassified_d__Bacteria;p__Bacteroidetes;c__Bacteroidia;o__Bacteroidales;f__Prevotellaceae;g__Prevotella;s__Prevotella_amnii	0.000134452	0.000134418	0.00015673	9.96176e-05	0.000141796	0.000112819	8.45008e-05	0.000110988	0.000115853	0.00021599	0.00017802	9.77862e-05
d__Bacteria;k__unclassified_d__Bacteria;p__Bacteroidetes;c__Bacteroidia;o__Bacteroidales;f__Odoribacteraceae;g__Odoribacter;s__Odoribacter_sp._AF15-53	0.000142506	6.79046e-05	7.46783e-05	6.38334e-05	0.000101234	5.37138e-05	0.000107142	6.6772e-05	0.000119111	5.17534e-05	7.06687e-05	9.75288e-05
d__Bacteria;k__unclassified_d__Bacteria;p__Firmicutes;c__Clostridia;o__Clostridiales;f__unclassified_o__Clostridiales;g__Colidextribacter;s__Colidextribacter_sp._OB.20	9.81023e-05	0.000107747	0.000155015	0.000135402	0.000142052	9.72439e-05	0.000195686	0.000128084	8.05441e-05	0.000114909	5.26354e-05	9.74431e-05
d__Bacteria;k__unclassified_d__Bacteria;p__Bacteroidetes;c__Bacteroidia;o__Bacteroidales;f__Muribaculaceae;g__unclassified_f__Muribaculaceae;s__Muribaculaceae_bacterium_Isolate-036_(Harlan)	3.86902e-05	4.17245e-05	2.5893e-05	3.49247e-05	6.01611e-05	6.50289e-05	3.17383e-05	6.89201e-05	3.85672e-05	4.59312e-05	7.48302e-05	9.71e-05
d__Bacteria;k__unclassified_d__Bacteria;p__unclassified_d__Bacteria;c__unclassified_d__Bacteria;o__unclassified_d__Bacteria;f__unclassified_d__Bacteria;g__unclassified_d__Bacteria;s__uncultured_bacterium_Contig1625	5.56257e-05	5.57963e-05	0.000117805	8.89917e-05	8.80261e-05	6.59608e-05	0.000251009	9.71147e-05	5.93284e-05	9.71994e-05	4.1461e-05	9.67568e-05
d__Bacteria;k__unclassified_d__Bacteria;p__Bacteroidetes;c__Bacteroidia;o__Bacteroidales;f__Bacteroidaceae;g__Bacteroides;s__Bacteroides_reticulotermitis	8.74315e-05	0.00010472	0.000137353	9.37577e-05	7.38805e-05	8.41316e-05	6.36788e-05	7.76023e-05	8.51661e-05	7.5932e-05	9.5946e-05	9.66711e-05
d__Bacteria;k__unclassified_d__Bacteria;p__Bacteroidetes;c__Bacteroidia;o__Bacteroidales;f__Muribaculaceae;g__Muribaculum;s__Muribaculum_sp._TLL-A4	9.25948e-05	0.000114211	0.00017182	0.000122276	7.5244e-05	0.000116413	6.79915e-05	0.000110899	0.000112595	0.00018801	0.00010581	9.66711e-05
d__Bacteria;k__unclassified_d__Bacteria;p__Bacteroidetes;c__Bacteroidia;o__Bacteroidales;f__Odoribacteraceae;g__Butyricimonas;s__Butyricimonas_faecalis	6.57457e-05	2.95344e-05	2.65789e-05	3.91438e-05	1.93436e-05	1.38444e-05	5.17517e-05	2.721e-05	5.66006e-05	3.05669e-05	2.7281e-05	9.66711e-05
d__Bacteria;k__unclassified_d__Bacteria;p__Firmicutes;c__Clostridia;o__Clostridiales;f__Lachnospiraceae;g__Blautia;s__Blautia_sp._An249	6.20282e-05	7.71495e-05	0.000103486	8.48507e-05	0.000108392	7.24171e-05	5.33689e-05	9.9979e-05	6.06922e-05	8.95981e-05	4.52372e-05	9.64995e-05
d__Bacteria;k__unclassified_d__Bacteria;p__Firmicutes;c__Clostridia;o__Clostridiales;f__Lachnospiraceae;g__Butyrivibrio;s__Butyrivibrio_sp._M55	0.000101338	0.000177697	0.00011266	0.000139465	0.000102001	6.35646e-05	0.000146832	0.000127458	0.000100699	0.000126715	7.44449e-05	9.6328e-05
d__Bacteria;k__unclassified_d__Bacteria;p__Proteobacteria;c__Alphaproteobacteria;o__Rhizobiales;f__unclassified_o__Rhizobiales;g__unclassified_o__Rhizobiales;s__Rhizobiales_bacterium	2.91897e-05	1.84897e-05	2.41783e-05	1.79702e-05	1.80654e-05	3.98028e-05	1.24662e-05	2.40773e-05	3.36421e-05	2.54724e-05	3.20591e-05	9.62422e-05
d__Bacteria;k__unclassified_d__Bacteria;p__Fibrobacteres;c__Fibrobacteria;o__Fibrobacterales;f__Fibrobacteraceae;g__Fibrobacter;s__Fibrobacter_sp._UWB4	0.000399431	0.000147099	6.37037e-05	0.000108525	0.000112568	9.05879e-05	0.000325604	6.20281e-05	0.000131007	0.000491253	0.000208846	9.61564e-05
d__Bacteria;k__unclassified_d__Bacteria;p__Bacteroidetes;c__Bacteroidia;o__Bacteroidales;f__Dysgonomonadaceae;g__Dysgonomonas;s__Dysgonomonas_macrotermitis	0.000228768	0.000123701	6.47326e-05	7.66469e-05	8.11237e-05	7.90065e-05	8.22097e-05	8.40468e-05	9.53952e-05	9.09728e-05	0.000103575	9.60706e-05
d__Bacteria;k__unclassified_d__Bacteria;p__Firmicutes;c__Clostridia;o__Clostridiales;f__Clostridiaceae;g__Clostridium;s__Clostridium_sp._26_22	0.000266976	0.000339196	0.000363531	0.000179859	0.000231782	0.000134318	0.000255861	0.00025581	8.30446e-05	0.000222701	0.000217169	9.58991e-05
d__Bacteria;k__unclassified_d__Bacteria;p__Bacteroidetes;c__Bacteroidia;o__Bacteroidales;f__Bacteroidaceae;g__Bacteroides;s__Bacteroides_caecimuris	8.83953e-05	0.000114865	8.69389e-05	0.000104227	9.04973e-05	0.000105497	9.29913e-05	8.78956e-05	0.000107746	0.000101728	8.67753e-05	9.57275e-05
d__Bacteria;k__unclassified_d__Bacteria;p__unclassified_d__Bacteria;c__unclassified_d__Bacteria;o__unclassified_d__Bacteria;f__unclassified_d__Bacteria;g__unclassified_d__Bacteria;s__uncultured_bacterium_Contig4	6.69849e-05	5.83325e-05	9.15688e-05	7.75064e-05	0.000111545	4.0069e-05	0.00051098	9.63987e-05	8.32719e-05	5.83035e-05	5.00152e-05	9.57275e-05
d__Bacteria;k__unclassified_d__Bacteria;p__Firmicutes;c__unclassified_p__Firmicutes;o__unclassified_p__Firmicutes;f__unclassified_p__Firmicutes;g__unclassified_p__Firmicutes;s__Firmicutes_bacterium_CAG:176	0.000180095	0.000108402	0.000417032	0.000171342	0.000214228	0.000189629	0.000111657	0.000138198	9.32736e-05	0.000168118	9.67167e-05	9.54702e-05
d__Bacteria;k__unclassified_d__Bacteria;p__Fibrobacteres;c__Fibrobacteria;o__Fibrobacterales;f__Fibrobacteraceae;g__Fibrobacter;s__Fibrobacter_sp._UWS3	3.02912e-05	3.38705e-05	2.33209e-05	3.77375e-05	2.48825e-05	3.2814e-05	6.90696e-05	3.13273e-05	4.44773e-05	2.80601e-05	5.094e-05	9.52129e-05
d__Bacteria;k__unclassified_d__Bacteria;p__Bacteroidetes;c__unclassified_p__Bacteroidetes;o__unclassified_p__Bacteroidetes;f__unclassified_p__Bacteroidetes;g__unclassified_p__Bacteroidetes;s__Bacteroidetes_bacterium_ADurb.Bin217	4.75022e-05	0.000227685	6.5247e-05	0.000280023	7.51587e-05	8.36657e-05	9.85169e-05	0.000171316	0.000115399	3.84107e-05	5.90318e-05	9.51271e-05
d__Bacteria;k__unclassified_d__Bacteria;p__Firmicutes;c__Clostridia;o__Clostridiales;f__Lachnospiraceae;g__unclassified_f__Lachnospiraceae;s__Lachnospiraceae_bacterium_MD335	9.41782e-05	0.000124519	0.000140954	0.000140793	0.000114357	8.08701e-05	0.000117587	0.00012155	7.22851e-05	0.000114343	9.56378e-05	9.51271e-05
d__Bacteria;k__unclassified_d__Bacteria;p__Firmicutes;c__Clostridia;o__Clostridiales;f__Lachnospiraceae;g__Butyrivibrio;s__Butyrivibrio_sp._NC3005	8.34386e-05	0.000108484	0.000125521	0.00012501	0.000108137	7.1219e-05	0.00014946	0.000120924	9.05458e-05	7.87622e-05	9.03203e-05	9.44409e-05
d__Bacteria;k__unclassified_d__Bacteria;p__Bacteroidetes;c__Cytophagia;o__Cytophagales;f__unclassified_o__Cytophagales;g__unclassified_o__Cytophagales;s__Cytophagales_bacterium	7.47643e-05	5.93143e-05	4.44126e-05	6.10206e-05	5.32587e-05	5.65758e-05	7.24389e-05	5.63892e-05	9.96383e-05	4.49608e-05	7.31348e-05	9.40978e-05
d__Bacteria;k__unclassified_d__Bacteria;p__Bacteroidetes;c__Bacteroidia;o__Bacteroidales;f__Muribaculaceae;g__unclassified_f__Muribaculaceae;s__Muribaculaceae_bacterium_Isolate-110_(HZI)	7.8826e-05	0.000112002	0.000123978	0.000109697	6.63817e-05	0.000102569	0.000122708	8.49418e-05	0.00013078	0.000123157	0.000103807	9.4012e-05
d__Bacteria;k__unclassified_d__Bacteria;p__Firmicutes;c__Clostridia;o__Clostridiales;f__Lachnospiraceae;g__unclassified_f__Lachnospiraceae;s__Lachnospiraceae_bacterium_XBB1006	0.000103472	0.000163707	0.000221377	0.000137199	0.000149806	9.50474e-05	0.000160578	0.000197452	8.90304e-05	0.000114262	0.0001045	9.38404e-05
d__Bacteria;k__unclassified_d__Bacteria;p__Bacteroidetes;c__Bacteroidia;o__Bacteroidales;f__Tannerellaceae;g__Parabacteroides;s__Parabacteroides_sp._AF19-14	4.10308e-05	3.82884e-05	3.64389e-05	2.39082e-05	5.06171e-05	4.51275e-05	2.66845e-05	2.98057e-05	4.94782e-05	3.84107e-05	3.24444e-05	9.33258e-05
d__Bacteria;k__unclassified_d__Bacteria;p__Firmicutes;c__Bacilli;o__Lactobacillales;f__Streptococcaceae;g__Lactococcus;s__Lactococcus_lactis	0.000207908	0.000104311	0.000175507	0.000195329	7.4477e-05	4.2332e-05	0.000108759	0.000131843	5.68279e-05	0.000109087	9.16304e-05	9.33258e-05
d__Bacteria;k__unclassified_d__Bacteria;p__Firmicutes;c__Clostridia;o__Clostridiales;f__Lachnospiraceae;g__Cuneatibacter;s__Cuneatibacter_caecimuris	7.03583e-05	8.4349e-05	9.06256e-05	8.72728e-05	9.91039e-05	0.000102502	0.000174931	9.55931e-05	6.54658e-05	7.14036e-05	6.81255e-05	9.33258e-05
d__Bacteria;k__unclassified_d__Bacteria;p__Bacteroidetes;c__Bacteroidia;o__Bacteroidales;f__Tannerellaceae;g__Parabacteroides;s__Parabacteroides_sp._AF18-52	0.000107603	7.83767e-05	6.87623e-05	6.66461e-05	8.73443e-05	6.83569e-05	5.06735e-05	6.56979e-05	7.90287e-05	7.1727e-05	0.000126849	9.31542e-05
d__Bacteria;k__unclassified_d__Bacteria;p__Firmicutes;c__Clostridia;o__Clostridiales;f__Clostridiales_Family_XIII._Incertae_Sedis;g__Emergencia;s__Emergencia_sp._1XD21-50	8.4127e-05	0.000109056	0.00015793	0.000102977	0.000170002	0.000139709	6.96087e-05	0.000111257	6.4405e-05	0.000126877	7.41366e-05	9.29826e-05
d__Bacteria;k__unclassified_d__Bacteria;p__Bacteroidetes;c__Bacteroidia;o__Bacteroidales;f__Prevotellaceae;g__Prevotella;s__Prevotella_sp._CAG:1031	9.62435e-05	9.58028e-05	8.84822e-05	7.1334e-05	7.83969e-05	9.85085e-05	6.77219e-05	0.000105797	0.000113883	0.000109087	0.000132321	9.28969e-05
d__Bacteria;k__unclassified_d__Bacteria;p__Bacteroidetes;c__Bacteroidia;o__Bacteroidales;f__Dysgonomonadaceae;g__Dysgonomonas;s__uncultured_Dysgonomonas_sp.	0.000107878	8.33673e-05	7.22776e-05	6.46147e-05	7.89082e-05	6.86897e-05	4.82477e-05	4.43953e-05	7.56948e-05	5.40176e-05	6.85879e-05	9.28111e-05
d__Bacteria;k__unclassified_d__Bacteria;p__Firmicutes;c__unclassified_p__Firmicutes;o__unclassified_p__Firmicutes;f__unclassified_p__Firmicutes;g__unclassified_p__Firmicutes;s__Firmicutes_bacterium_HGW-Firmicutes-9	0.00013755	0.000160189	0.000529693	0.000342841	0.000205366	0.000154086	0.000152897	0.000171226	7.66798e-05	0.000219629	0.000122071	9.22106e-05
d__Bacteria;k__unclassified_d__Bacteria;p__Bacteroidetes;c__Bacteroidia;o__Bacteroidales;f__Bacteroidaceae;g__Bacteroides;s__Bacteroides_sp._D2	6.08578e-05	6.16051e-05	5.7702e-05	4.48474e-05	4.46521e-05	5.78405e-05	5.49862e-05	5.06608e-05	5.4176e-05	8.32907e-05	4.93216e-05	9.18675e-05
d__Bacteria;k__unclassified_d__Bacteria;p__Bacteroidetes;c__Bacteroidia;o__Bacteroidales;f__Muribaculaceae;g__unclassified_f__Muribaculaceae;s__Muribaculaceae_bacterium_Isolate-001_(NCI)	7.8826e-05	5.26875e-05	5.29007e-05	5.89111e-05	5.06171e-05	4.69247e-05	4.96627e-05	5.39725e-05	8.79696e-05	7.19696e-05	6.92815e-05	9.18675e-05
d__Bacteria;k__unclassified_d__Bacteria;p__Firmicutes;c__Clostridia;o__Clostridiales;f__Lachnospiraceae;g__Lachnoclostridium;s__Lachnoclostridium_sp._An138	7.91703e-05	9.703e-05	0.000132037	0.000103837	0.000113931	8.6794e-05	0.000135444	9.00437e-05	7.73618e-05	7.949e-05	6.43493e-05	9.15244e-05
d__Bacteria;k__unclassified_d__Bacteria;p__Bacteroidetes;c__Bacteroidia;o__Bacteroidales;f__Porphyromonadaceae;g__Porphyromonas;s__Porphyromonas_gulae	6.29231e-05	6.52048e-05	5.29864e-05	6.46147e-05	8.19759e-05	6.08356e-05	7.25736e-05	5.21824e-05	9.78198e-05	6.46109e-05	8.30762e-05	9.14387e-05
d__Bacteria;k__unclassified_d__Bacteria;p__Bacteroidetes;c__Bacteroidia;o__Bacteroidales;f__Prevotellaceae;g__Prevotella;s__Prevotella_sp._PROD	8.47466e-05	7.70677e-05	3.00942e-05	7.2506e-05	6.68078e-05	8.89239e-05	4.41372e-05	5.47781e-05	8.19838e-05	7.69024e-05	0.000108045	9.14387e-05
d__Bacteria;k__unclassified_d__Bacteria;p__Spirochaetes;c__Spirochaetia;o__Spirochaetales;f__Spirochaetaceae;g__unclassified_f__Spirochaetaceae;s__Spirochaetaceae_bacterium	8.82576e-05	9.23667e-05	0.000103229	9.43828e-05	0.0001193	5.63096e-05	9.70344e-05	8.35097e-05	0.000102518	9.31562e-05	5.44079e-05	9.14387e-05
d__Bacteria;k__unclassified_d__Bacteria;p__unclassified_d__Bacteria;c__unclassified_d__Bacteria;o__unclassified_d__Bacteria;f__unclassified_d__Bacteria;g__unclassified_d__Bacteria;s__uncultured_bacterium_Contig12	5.40423e-05	4.47516e-05	9.86851e-05	8.53976e-05	9.24572e-05	3.82719e-05	0.000169473	9.37135e-05	9.13793e-05	5.33707e-05	6.88962e-05	9.14387e-05
d__Bacteria;k__unclassified_d__Bacteria;p__Bacteroidetes;c__Bacteroidia;o__Bacteroidales;f__unclassified_o__Bacteroidales;g__unclassified_o__Bacteroidales;s__Bacteroidales_bacterium_Barb6	6.52638e-05	5.21966e-05	4.31265e-05	4.78164e-05	5.77751e-05	6.50289e-05	6.3881e-05	5.80003e-05	6.76631e-05	4.63355e-05	9.39423e-05	9.13529e-05
d__Bacteria;k__unclassified_d__Bacteria;p__Firmicutes;c__Clostridia;o__Clostridiales;f__Lachnospiraceae;g__Eisenbergiella;s__Eisenbergiella_massiliensis	5.74845e-05	7.41224e-05	0.000108802	8.87573e-05	8.12089e-05	6.32984e-05	0.000282747	8.28832e-05	5.03117e-05	6.22658e-05	4.20775e-05	9.13529e-05
d__Bacteria;k__unclassified_d__Bacteria;p__Verrucomicrobia;c__Verrucomicrobiae;o__Verrucomicrobiales;f__Akkermansiaceae;g__Akkermansia;s__Akkermansia_muciniphila	7.0014e-05	5.98052e-05	5.77878e-05	7.68813e-05	8.85373e-05	5.2915e-05	5.22234e-05	5.13768e-05	6.2435e-05	4.75485e-05	4.63932e-05	9.13529e-05
d__Bacteria;k__unclassified_d__Bacteria;p__unclassified_d__Bacteria;c__unclassified_d__Bacteria;o__unclassified_d__Bacteria;f__unclassified_d__Bacteria;g__unclassified_d__Bacteria;s__uncultured_bacterium_Contig178	3.13927e-05	3.09252e-05	5.83022e-05	6.22707e-05	6.42514e-05	4.54603e-05	5.8288e-05	6.13568e-05	0.000116232	2.31273e-05	4.91675e-05	9.10098e-05
d__Bacteria;k__unclassified_d__Bacteria;p__Bacteroidetes;c__Flavobacteriia;o__Flavobacteriales;f__Crocinitomicaceae;g__Fluviicola;s__Fluviicola_chungangensis	4.64695e-05	4.60606e-05	3.52385e-05	3.87532e-05	5.19805e-05	1.8903e-05	2.27087e-05	3.06113e-05	2.31858e-05	1.93267e-05	2.65875e-05	9.0924e-05
d__Bacteria;k__unclassified_d__Bacteria;p__Firmicutes;c__Clostridia;o__Clostridiales;f__Clostridiaceae;g__Clostridium;s__Clostridium_sp._CAG:510	8.9841e-05	9.84208e-05	0.000139582	8.82104e-05	0.000111716	6.48292e-05	0.000109096	0.000115822	4.81143e-05	9.95445e-05	6.65072e-05	9.0924e-05
d__Bacteria;k__unclassified_d__Bacteria;p__Firmicutes;c__unclassified_p__Firmicutes;o__unclassified_p__Firmicutes;f__unclassified_p__Firmicutes;g__unclassified_p__Firmicutes;s__Firmicutes_bacterium_CAG:449	9.08737e-05	0.000183752	6.08744e-05	0.000105321	7.26023e-05	3.40121e-05	0.000122843	7.27689e-05	9.58498e-05	0.000131648	6.85109e-05	9.0924e-05
d__Bacteria;k__unclassified_d__Bacteria;p__Firmicutes;c__Clostridia;o__Clostridiales;f__Clostridiaceae;g__Clostridium;s__Clostridium_transplantifaecale	5.5488e-05	7.68222e-05	8.20518e-05	7.30529e-05	8.91338e-05	7.81412e-05	6.14551e-05	6.84726e-05	6.19046e-05	7.93283e-05	4.71638e-05	9.08382e-05
d__Bacteria;k__unclassified_d__Bacteria;p__Firmicutes;c__Clostridia;o__Clostridiales;f__Lachnospiraceae;g__Anaerotignum;s__Anaerotignum_lactatifermentans	5.83106e-05	5.38328e-05	8.068e-05	7.06308e-05	6.66373e-05	4.69247e-05	3.89485e-05	5.20034e-05	6.97089e-05	6.59856e-05	3.87637e-05	9.07524e-05
d__Bacteria;k__unclassified_d__Bacteria;p__Firmicutes;c__Clostridia;o__Clostridiales;f__Ruminococcaceae;g__Subdoligranulum;s__Subdoligranulum_sp.	5.77599e-05	6.88046e-05	0.000119605	8.78978e-05	8.90486e-05	6.17675e-05	0.000108557	7.93029e-05	5.63733e-05	6.89776e-05	4.56225e-05	9.04951e-05
d__Bacteria;k__unclassified_d__Bacteria;p__unclassified_d__Bacteria;c__unclassified_d__Bacteria;o__unclassified_d__Bacteria;f__unclassified_d__Bacteria;g__unclassified_d__Bacteria;s__uncultured_bacterium_Contig90	5.23901e-05	4.43425e-05	8.92538e-05	8.53195e-05	0.00010771	4.06015e-05	0.000306332	0.000100068	0.000122748	4.35861e-05	4.80115e-05	9.03235e-05
d__Bacteria;k__unclassified_d__Bacteria;p__Bacteroidetes;c__Bacteroidia;o__Bacteroidales;f__Rikenellaceae;g__Alistipes;s__Alistipes_sp._CHKCI003	9.76204e-05	9.73573e-05	0.000142755	0.00010243	8.27428e-05	6.48958e-05	0.000102358	7.00837e-05	0.000116232	9.2671e-05	0.000110049	8.99804e-05
d__Bacteria;k__unclassified_d__Bacteria;p__Bacteroidetes;c__Bacteroidia;o__Bacteroidales;f__Dysgonomonadaceae;g__Dysgonomonas;s__Dysgonomonas_sp._520	0.000141887	9.65391e-05	6.71333e-05	7.28185e-05	9.14346e-05	7.94724e-05	8.88134e-05	7.22319e-05	0.000150556	4.81954e-05	0.000114981	8.97231e-05
d__Bacteria;k__unclassified_d__Bacteria;p__Bacteroidetes;c__Bacteroidia;o__Bacteroidales;f__Tannerellaceae;g__Parabacteroides;s__Parabacteroides_acidifaciens	0.000146431	0.000109547	0.000100057	8.92261e-05	0.000101064	0.000110556	0.00012035	0.000101948	0.000177834	0.000109814	0.000147811	8.94658e-05
d__Bacteria;k__unclassified_d__Bacteria;p__Candidatus_Marinimicrobia;c__unclassified_p__Candidatus_Marinimicrobia;o__unclassified_p__Candidatus_Marinimicrobia;f__unclassified_p__Candidatus_Marinimicrobia;g__unclassified_p__Candidatus_Marinimicrobia;s__Candidatus_Marinimicrobia_bacterium	7.2699e-05	6.6432e-05	6.05314e-05	6.60992e-05	5.92237e-05	5.74411e-05	5.25603e-05	5.89849e-05	3.87188e-05	6.33171e-05	4.41583e-05	8.938e-05
d__Bacteria;k__unclassified_d__Bacteria;p__Firmicutes;c__Clostridia;o__Clostridiales;f__Ruminococcaceae;g__Pygmaiobacter;s__Pygmaiobacter_massiliensis	9.85153e-05	8.53308e-05	7.37351e-05	5.50045e-05	8.35097e-05	8.21348e-05	8.88134e-05	6.06855e-05	4.25831e-05	6.2751e-05	3.93803e-05	8.938e-05
d__Bacteria;k__unclassified_d__Bacteria;p__unclassified_d__Bacteria;c__unclassified_d__Bacteria;o__unclassified_d__Bacteria;f__unclassified_d__Bacteria;g__unclassified_d__Bacteria;s__uncultured_bacterium_Contig1549a	6.23036e-05	5.30147e-05	0.000113432	9.6883e-05	0.000106944	5.08517e-05	0.000459094	0.000102306	0.000114792	5.86269e-05	4.86281e-05	8.938e-05
d__Bacteria;k__unclassified_d__Bacteria;p__Bacteroidetes;c__Bacteroidia;o__Bacteroidales;f__Dysgonomonadaceae;g__Dysgonomonas;s__Dysgonomonas_sp._511	0.000111871	7.37133e-05	5.82165e-05	6.43022e-05	5.46222e-05	4.73906e-05	5.41102e-05	5.37935e-05	9.17582e-05	4.31009e-05	7.86064e-05	8.92084e-05
d__Bacteria;k__unclassified_d__Bacteria;p__Bacteroidetes;c__Bacteroidia;o__Bacteroidales;f__Tannerellaceae;g__Parabacteroides;s__Parabacteroides_sp._AF48-14	5.30785e-05	5.08876e-05	6.10458e-05	5.21137e-05	6.67226e-05	5.34475e-05	3.31534e-05	5.08398e-05	8.54692e-05	6.34788e-05	9.77185e-05	8.90369e-05
d__Bacteria;k__unclassified_d__Bacteria;p__Bacteroidetes;c__Bacteroidia;o__Bacteroidales;f__Dysgonomonadaceae;g__Dysgonomonas;s__Dysgonomonas_mossii	7.46954e-05	8.23855e-05	8.068e-05	5.78954e-05	8.12942e-05	8.10033e-05	7.16303e-05	5.81793e-05	6.01618e-05	4.94892e-05	9.07056e-05	8.87796e-05
d__Bacteria;k__unclassified_d__Bacteria;p__Firmicutes;c__Bacilli;o__Lactobacillales;f__Streptococcaceae;g__Streptococcus;s__Streptococcus_suis	4.55745e-05	8.49217e-05	6.91053e-05	5.66453e-05	5.3344e-05	6.21668e-05	0.000104312	7.30374e-05	8.82727e-05	6.79264e-05	4.34647e-05	8.87796e-05
d__Bacteria;k__unclassified_d__Bacteria;p__Firmicutes;c__Clostridia;o__Clostridiales;f__Eubacteriaceae;g__Eubacterium;s__Eubacterium_uniforme	0.000138032	0.000711117	0.000149185	0.00020072	9.22015e-05	8.24676e-05	8.12663e-05	0.000416475	0.000135175	8.98407e-05	0.000118449	8.85222e-05
d__Bacteria;k__unclassified_d__Bacteria;p__Firmicutes;c__Clostridia;o__Clostridiales;f__Clostridiaceae;g__Clostridium;s__Clostridium_sp._CAG:307_30_263	2.93274e-05	7.1668e-05	3.20662e-05	8.18817e-05	3.74942e-05	3.42783e-05	5.128e-05	4.33212e-05	3.59153e-05	5.16726e-05	3.85325e-05	8.84364e-05
d__Bacteria;k__unclassified_d__Bacteria;p__Bacteroidetes;c__Bacteroidia;o__Bacteroidales;f__Prevotellaceae;g__Prevotella;s__Prevotella_sp._DNF00663	0.000184777	0.000206905	9.66273e-05	0.000142199	9.30537e-05	0.000156948	9.67649e-05	0.000156547	0.000133432	0.000194561	0.000148813	8.83507e-05
d__Bacteria;k__unclassified_d__Bacteria;p__Firmicutes;c__Clostridia;o__Clostridiales;f__unclassified_o__Clostridiales;g__Intestinimonas;s__Intestinimonas_timonensis	8.75692e-05	0.000107747	0.00013058	0.000112197	0.000136854	0.0001035	0.000142385	8.87011e-05	7.06182e-05	8.16734e-05	5.82612e-05	8.81791e-05
d__Bacteria;k__unclassified_d__Bacteria;p__Bacteroidetes;c__Bacteroidia;o__Bacteroidales;f__Prevotellaceae;g__Prevotella;s__Prevotella_scopos	0.000135829	0.000109056	4.38124e-05	8.71947e-05	7.567e-05	9.52471e-05	4.98649e-05	0.000102306	7.06182e-05	0.00010569	9.40194e-05	8.7836e-05
d__Bacteria;k__unclassified_d__Bacteria;p__unclassified_d__Bacteria;c__unclassified_d__Bacteria;o__unclassified_d__Bacteria;f__unclassified_d__Bacteria;g__unclassified_d__Bacteria;s__bacterium_1XD8-76	7.11155e-05	7.93584e-05	9.13973e-05	8.57102e-05	8.99008e-05	6.02366e-05	6.38136e-05	8.50313e-05	4.63716e-05	7.44764e-05	6.07273e-05	8.7836e-05
d__Bacteria;k__unclassified_d__Bacteria;p__Firmicutes;c__Clostridia;o__Clostridiales;f__Ruminococcaceae;g__Pseudoflavonifractor;s__unclassified_g__Pseudoflavonifractor	8.83265e-05	0.000108566	0.000140868	0.000111025	0.000131826	9.17194e-05	0.00015384	9.80993e-05	8.94093e-05	9.63908e-05	5.91089e-05	8.74071e-05
d__Bacteria;k__unclassified_d__Bacteria;p__Firmicutes;c__Clostridia;o__Clostridiales;f__Lachnospiraceae;g__Butyrivibrio;s__Butyrivibrio_sp._XB500-5	6.5195e-05	7.02772e-05	9.38837e-05	8.92261e-05	7.31988e-05	4.57931e-05	5.15495e-05	7.00837e-05	4.61443e-05	7.24548e-05	3.7839e-05	8.7064e-05
d__Bacteria;k__unclassified_d__Bacteria;p__unclassified_d__Bacteria;c__unclassified_d__Bacteria;o__unclassified_d__Bacteria;f__unclassified_d__Bacteria;g__unclassified_d__Bacteria;s__bacterium_0.1xD8-71	0.000105537	9.61301e-05	0.000110774	8.71165e-05	7.26875e-05	5.61765e-05	0.000128773	9.62197e-05	6.38746e-05	8.88703e-05	4.91675e-05	8.7064e-05
d__Bacteria;k__unclassified_d__Bacteria;p__Firmicutes;c__Erysipelotrichia;o__Erysipelotrichales;f__Erysipelotrichaceae;g__Solobacterium;s__Solobacterium_moorei	5.10132e-05	8.13219e-05	0.000128694	7.32091e-05	9.13494e-05	8.35991e-05	6.61721e-05	0.000108124	4.7887e-05	6.25893e-05	4.98611e-05	8.69782e-05
d__Bacteria;k__unclassified_d__Bacteria;p__Proteobacteria;c__Gammaproteobacteria;o__Alteromonadales;f__Alteromonadaceae;g__Glaciecola;s__Glaciecola_sp._THG-3.7	4.06178e-05	3.89429e-05	4.0983e-05	6.30521e-05	0.000134212	2.97522e-05	4.71021e-05	5.04818e-05	2.68228e-05	2.52298e-05	5.5718e-05	8.69782e-05
d__Bacteria;k__unclassified_d__Bacteria;p__Firmicutes;c__Clostridia;o__Clostridiales;f__Ruminococcaceae;g__Gemmiger;s__Gemmiger_sp._An87	2.34069e-05	3.59158e-05	3.49813e-05	5.23481e-05	3.23813e-05	2.49599e-05	2.14958e-05	3.83984e-05	1.7503e-05	4.88423e-05	2.30425e-05	8.67209e-05
d__Bacteria;k__unclassified_d__Bacteria;p__Fibrobacteres;c__Fibrobacteria;o__Fibrobacterales;f__Fibrobacteraceae;g__Fibrobacter;s__Fibrobacter_sp._UWB1	8.0616e-05	7.01954e-05	4.02971e-05	8.89917e-05	4.71233e-05	7.19511e-05	6.98782e-05	5.11083e-05	7.88014e-05	8.55549e-05	5.40997e-05	8.64636e-05
d__Bacteria;k__unclassified_d__Bacteria;p__Firmicutes;c__Clostridia;o__Clostridiales;f__Lachnospiraceae;g__unclassified_f__Lachnospiraceae;s__Lachnospiraceae_bacterium_KHCPX20	0.000124814	0.000126564	0.0001503	0.000150637	0.000107625	7.28164e-05	0.000259904	0.000368499	8.99397e-05	0.000264185	0.000618062	8.63778e-05
d__Bacteria;k__unclassified_d__Bacteria;p__Actinobacteria;c__Coriobacteriia;o__unclassified_c__Coriobacteriia;f__unclassified_c__Coriobacteriia;g__unclassified_c__Coriobacteriia;s__Coriobacteriia_bacterium	9.40405e-05	0.000100875	0.00022875	0.000108915	0.000120663	7.35486e-05	0.000128571	0.000108214	8.49388e-05	9.52587e-05	6.88191e-05	8.6292e-05
d__Bacteria;k__unclassified_d__Bacteria;p__Firmicutes;c__Clostridia;o__Clostridiales;f__Lachnospiraceae;g__Butyrivibrio;s__Butyrivibrio_sp._WCD2001	7.81376e-05	9.35939e-05	0.000104087	0.000128292	8.77704e-05	5.78405e-05	0.000128301	0.000100337	6.96332e-05	5.57158e-05	6.22686e-05	8.6292e-05
d__Bacteria;k__unclassified_d__Bacteria;p__Firmicutes;c__Clostridia;o__Clostridiales;f__Clostridiaceae;g__Clostridium;s__Clostridium_sp._CAG:1000	6.50573e-05	0.000133846	0.00011266	9.32108e-05	9.10085e-05	6.3498e-05	0.000175268	0.00014151	2.7732e-05	0.000243565	4.75492e-05	8.61205e-05
d__Bacteria;k__unclassified_d__Bacteria;p__Firmicutes;c__Clostridia;o__Clostridiales;f__Lachnospiraceae;g__unclassified_f__Lachnospiraceae;s__Lachnospiraceae_bacterium_7_1_58FAA	3.80706e-05	5.30147e-05	5.63302e-05	5.89111e-05	6.50183e-05	5.98373e-05	3.92181e-05	4.09045e-05	5.2509e-05	5.09448e-05	2.78976e-05	8.60347e-05
d__Bacteria;k__unclassified_d__Bacteria;p__unclassified_d__Bacteria;c__unclassified_d__Bacteria;o__unclassified_d__Bacteria;f__unclassified_d__Bacteria;g__unclassified_d__Bacteria;s__uncultured_bacterium_Contig140	8.33697e-05	0.000120019	0.000160674	0.000125635	0.000152703	6.85566e-05	0.000192856	0.000130948	7.31186e-05	6.52578e-05	7.32118e-05	8.60347e-05
d__Bacteria;k__unclassified_d__Bacteria;p__Firmicutes;c__Clostridia;o__Clostridiales;f__Ruminococcaceae;g__Gemmiger;s__Gemmiger_formicilis	5.58322e-05	6.63502e-05	9.16545e-05	6.50053e-05	7.72039e-05	5.94379e-05	0.000112129	7.984e-05	7.72102e-05	6.33979e-05	4.83198e-05	8.59489e-05
d__Bacteria;k__unclassified_d__Bacteria;p__Bacteroidetes;c__Bacteroidia;o__Bacteroidales;f__Prevotellaceae;g__Prevotella;s__Prevotella_aurantiaca	8.41959e-05	6.33231e-05	4.20976e-05	6.28177e-05	8.17202e-05	8.11364e-05	7.9986e-05	0.000121103	4.89478e-05	8.22394e-05	6.82026e-05	8.58631e-05
d__Bacteria;k__unclassified_d__Bacteria;p__Bacteroidetes;c__Bacteroidia;o__Bacteroidales;f__Prevotellaceae;g__Prevotella;s__Prevotella_sp._PCJ2	6.97387e-05	7.84585e-05	4.79278e-05	9.36796e-05	6.4507e-05	0.000104499	0.000118395	8.31517e-05	9.69106e-05	0.000110946	0.000109664	8.57773e-05
d__Bacteria;k__unclassified_d__Bacteria;p__Firmicutes;c__Clostridia;o__Clostridiales;f__Eubacteriaceae;g__Eubacterium;s__Eubacterium_ventriosum	0.000121303	0.00030508	0.000221634	0.00023166	0.000203832	9.81757e-05	0.000148584	0.00014518	8.06957e-05	0.000178307	6.46576e-05	8.57773e-05
d__Bacteria;k__unclassified_d__Bacteria;p__Bacteroidetes;c__unclassified_p__Bacteroidetes;o__unclassified_p__Bacteroidetes;f__unclassified_p__Bacteroidetes;g__unclassified_p__Bacteroidetes;s__Bacteroidetes_bacterium_HGW-Bacteroidetes-6	5.50061e-05	7.06045e-05	5.79593e-05	0.000116025	0.000153641	4.52607e-05	7.53364e-05	5.58522e-05	4.70535e-05	4.14836e-05	5.63346e-05	8.49196e-05
d__Bacteria;k__unclassified_d__Bacteria;p__Firmicutes;c__Clostridia;o__Clostridiales;f__Hungateiclostridiaceae;g__Hungateiclostridium;s__Hungateiclostridium_clariflavum	0.00010836	4.83514e-05	4.78421e-05	6.00049e-05	6.11836e-05	3.30802e-05	4.79107e-05	3.75928e-05	3.41725e-05	5.18343e-05	4.05362e-05	8.44049e-05
d__Bacteria;k__unclassified_d__Bacteria;p__Bacteroidetes;c__Bacteroidia;o__Bacteroidales;f__Rikenellaceae;g__Alistipes;s__Alistipes_sp._An54	8.60546e-05	7.90312e-05	0.000123121	8.99293e-05	0.000110352	7.29495e-05	7.16303e-05	6.83831e-05	0.000130174	9.85741e-05	8.70835e-05	8.42334e-05
d__Bacteria;k__unclassified_d__Bacteria;p__Spirochaetes;c__unclassified_p__Spirochaetes;o__unclassified_p__Spirochaetes;f__unclassified_p__Spirochaetes;g__unclassified_p__Spirochaetes;s__Spirochaetes_bacterium_ADurb.Bin133	4.5368e-05	6.72501e-05	1.08888e-05	0.000160482	4.43113e-05	1.57747e-05	0.000205457	0.000159232	2.34889e-05	0.000764576	3.98426e-05	8.42334e-05
d__Bacteria;k__unclassified_d__Bacteria;p__Bacteroidetes;c__Bacteroidia;o__Bacteroidales;f__Rikenellaceae;g__Millionella;s__Millionella_massiliensis	5.82418e-05	6.16869e-05	8.27377e-05	8.0866e-05	6.33992e-05	5.03192e-05	7.93795e-05	8.27042e-05	3.98553e-05	5.70905e-05	7.06687e-05	8.41476e-05
d__Bacteria;k__unclassified_d__Bacteria;p__Spirochaetes;c__Spirochaetia;o__Spirochaetales;f__Spirochaetaceae;g__Treponema;s__Treponema_denticola	0.000112835	9.04032e-05	7.61358e-05	6.92244e-05	7.60961e-05	0.00014144	9.21153e-05	9.67567e-05	5.98588e-05	0.000105609	7.23641e-05	8.3976e-05
d__Bacteria;k__unclassified_d__Bacteria;p__Firmicutes;c__unclassified_p__Firmicutes;o__unclassified_p__Firmicutes;f__unclassified_p__Firmicutes;g__unclassified_p__Firmicutes;s__Firmicutes_bacterium_ADurb.Bin354	0.000103954	0.000233494	0.000182366	0.000271038	0.000104728	4.31307e-05	0.00034117	0.000574096	0.000214734	0.000707243	0.000136174	8.38902e-05
d__Bacteria;k__unclassified_d__Bacteria;p__Candidatus_Saccharibacteria;c__unclassified_p__Candidatus_Saccharibacteria;o__unclassified_p__Candidatus_Saccharibacteria;f__unclassified_p__Candidatus_Saccharibacteria;g__unclassified_p__Candidatus_Saccharibacteria;s__Candidatus_Saccharibacteria_bacterium	7.73115e-05	0.000146036	8.18803e-05	0.000395423	7.72891e-05	7.92061e-05	0.000309432	0.000116359	0.000151465	0.000263942	5.11712e-05	8.38045e-05
d__Bacteria;k__unclassified_d__Bacteria;p__Firmicutes;c__Clostridia;o__Clostridiales;f__Clostridiales_Family_XIII._Incertae_Sedis;g__unclassified_f__Clostridiales_Family_XIII._Incertae_Sedis;s__Clostridiales_Family_XIII_bacterium_WCA-MUC-591-APC-3H	9.12868e-05	8.99941e-05	0.00013581	0.00012126	0.000154067	0.000118277	9.15088e-05	0.000128263	6.18288e-05	0.000124693	4.86281e-05	8.38045e-05
d__Bacteria;k__unclassified_d__Bacteria;p__unclassified_d__Bacteria;c__unclassified_d__Bacteria;o__unclassified_d__Bacteria;f__unclassified_d__Bacteria;g__unclassified_d__Bacteria;s__uncultured_bacterium_Ad_142_N07	0.000104849	8.9585e-05	0.000208173	0.000112822	0.000111119	5.67755e-05	8.32205e-05	7.22319e-05	0.000126385	0.00011596	8.39239e-05	8.36329e-05
d__Bacteria;k__unclassified_d__Bacteria;p__Bacteroidetes;c__Bacteroidia;o__Bacteroidales;f__Muribaculaceae;g__Muribaculum;s__Muribaculum_sp._An289	5.81041e-05	5.28511e-05	6.54185e-05	5.28168e-05	6.65521e-05	3.26809e-05	3.98245e-05	4.32317e-05	7.4634e-05	4.69015e-05	4.67014e-05	8.34614e-05
d__Bacteria;k__unclassified_d__Bacteria;p__Firmicutes;c__Clostridia;o__Clostridiales;f__Lachnospiraceae;g__Butyrivibrio;s__Butyrivibrio_sp._AE2015	8.7638e-05	0.000114293	0.000159216	0.000116338	0.000119044	6.76247e-05	0.000169271	0.000123609	8.3575e-05	0.00013278	6.9821e-05	8.30325e-05
d__Bacteria;k__unclassified_d__Bacteria;p__Bacteroidetes;c__Bacteroidia;o__Bacteroidales;f__Muribaculaceae;g__Duncaniella;s__Duncaniella_muris	4.63318e-05	4.81877e-05	3.76392e-05	3.31277e-05	2.91432e-05	3.26809e-05	2.39217e-05	4.05465e-05	3.18236e-05	4.23731e-05	3.71454e-05	8.29467e-05
d__Bacteria;k__unclassified_d__Bacteria;p__Firmicutes;c__Clostridia;o__Clostridiales;f__Clostridiales_Family_XIII._Incertae_Sedis;g__unclassified_f__Clostridiales_Family_XIII._Incertae_Sedis;s__Clostridiales_Family_XIII_bacterium	8.49531e-05	9.59664e-05	0.000132295	0.000108681	0.00012731	0.000111687	8.20749e-05	0.000102127	6.49354e-05	9.445e-05	4.7318e-05	8.29467e-05
d__Bacteria;k__unclassified_d__Bacteria;p__Bacteroidetes;c__unclassified_p__Bacteroidetes;o__unclassified_p__Bacteroidetes;f__unclassified_p__Bacteroidetes;g__unclassified_p__Bacteroidetes;s__Bacteroidetes_bacterium_HGW-Bacteroidetes-21	2.07908e-05	2.96981e-05	3.90968e-05	3.32059e-05	4.31183e-05	2.03673e-05	3.82073e-05	3.24014e-05	2.82624e-05	2.02162e-05	3.65288e-05	8.28609e-05
d__Bacteria;k__unclassified_d__Bacteria;p__Firmicutes;c__Erysipelotrichia;o__Erysipelotrichales;f__Erysipelotrichaceae;g__Coprobacillus;s__Coprobacillus_sp._CAG:826	4.22012e-05	0.000221058	6.56757e-05	0.000170483	6.32288e-05	4.0069e-05	0.000135713	6.31022e-05	0.000108807	0.000152187	4.09216e-05	8.2432e-05
d__Bacteria;k__unclassified_d__Bacteria;p__Bacteroidetes;c__unclassified_p__Bacteroidetes;o__unclassified_p__Bacteroidetes;f__unclassified_p__Bacteroidetes;g__unclassified_p__Bacteroidetes;s__Bacteroidetes_bacterium_ADurb.Bin090	0.000137894	0.000111838	7.33922e-05	0.000106728	9.21163e-05	7.56119e-05	8.67245e-05	5.54046e-05	7.86499e-05	5.34516e-05	0.000134864	8.23463e-05
d__Bacteria;k__unclassified_d__Bacteria;p__Bacteroidetes;c__unclassified_p__Bacteroidetes;o__unclassified_p__Bacteroidetes;f__unclassified_p__Bacteroidetes;g__unclassified_p__Bacteroidetes;s__Bacteroidetes_bacterium_ADurb.Bin416	6.72603e-05	6.995e-05	4.47555e-05	6.82087e-05	5.18101e-05	8.41981e-05	4.75738e-05	5.48676e-05	6.37231e-05	7.36678e-05	0.000119836	8.23463e-05
d__Bacteria;k__unclassified_d__Bacteria;p__Firmicutes;c__Clostridia;o__Clostridiales;f__Lachnospiraceae;g__Epulopiscium;s__Epulopiscium_sp.	0.000105744	0.000115029	0.00011609	9.76643e-05	0.000128503	8.37988e-05	0.00010721	8.88801e-05	0.000103881	8.53932e-05	6.74319e-05	8.23463e-05
d__Bacteria;k__unclassified_d__Bacteria;p__Firmicutes;c__Clostridia;o__Clostridiales;f__Clostridiaceae;g__Clostridium;s__Clostridium_sp._CAG:440	0.000239714	0.000423381	0.000276764	0.000304634	0.000203406	0.000138311	0.000379445	0.000358653	0.000168665	0.000282218	0.000215089	8.19174e-05
d__Bacteria;k__unclassified_d__Bacteria;p__Bacteroidetes;c__Bacteroidia;o__Bacteroidales;f__Odoribacteraceae;g__Odoribacter;s__Odoribacter_sp._Z80	0.000101751	6.74956e-05	7.01341e-05	8.92261e-05	0.000175796	4.65919e-05	4.70347e-05	4.77071e-05	7.81195e-05	5.68479e-05	6.8742e-05	8.18316e-05
d__Bacteria;k__unclassified_d__Bacteria;p__Firmicutes;c__unclassified_p__Firmicutes;o__unclassified_p__Firmicutes;f__unclassified_p__Firmicutes;g__unclassified_p__Firmicutes;s__Firmicutes_bacterium_CAG:129_59_24	0.000122404	6.6432e-05	9.86851e-05	0.000114228	7.83969e-05	7.18846e-05	8.86113e-05	7.07103e-05	0.000100548	8.67679e-05	3.19049e-05	8.166e-05
d__Bacteria;k__unclassified_d__Bacteria;p__Bacteroidetes;c__Bacteroidia;o__Bacteroidales;f__Dysgonomonadaceae;g__Dysgonomonas;s__Dysgonomonas_capnocytophagoides	5.94121e-05	6.16051e-05	6.63616e-05	4.15659e-05	6.99607e-05	6.92222e-05	4.28569e-05	3.87564e-05	7.43309e-05	3.68743e-05	5.5718e-05	8.15743e-05
d__Bacteria;k__unclassified_d__Bacteria;p__Bacteroidetes;c__Bacteroidia;o__Marinilabiliales;f__Prolixibacteraceae;g__Maribellus;s__Maribellus_sp._Y2-1-60	1.78994e-05	3.08434e-05	3.88396e-05	2.33613e-05	2.17296e-05	1.77049e-05	2.23718e-05	1.3068e-05	2.48528e-05	2.28039e-05	2.75122e-05	8.15743e-05
d__Bacteria;k__unclassified_d__Bacteria;p__unclassified_d__Bacteria;c__unclassified_d__Bacteria;o__unclassified_d__Bacteria;f__unclassified_d__Bacteria;g__unclassified_d__Bacteria;s__uncultured_bacterium_Contigcl_1748	7.35939e-05	7.84585e-05	5.49584e-05	6.84431e-05	4.51634e-05	8.0138e-05	5.78837e-05	8.80746e-05	9.03185e-05	9.8655e-05	8.83936e-05	8.15743e-05
d__Bacteria;k__unclassified_d__Bacteria;p__Bacteroidetes;c__Bacteroidia;o__Marinilabiliales;f__Marinilabiliaceae;g__unclassified_f__Marinilabiliaceae;s__Marinilabiliaceae_bacterium_JC017	7.29743e-05	7.06863e-05	9.25119e-05	8.19599e-05	0.000122708	7.64772e-05	9.02959e-05	7.33955e-05	5.99345e-05	6.38831e-05	7.70651e-05	8.14027e-05
d__Bacteria;k__unclassified_d__Bacteria;p__unclassified_d__Bacteria;c__unclassified_d__Bacteria;o__unclassified_d__Bacteria;f__unclassified_d__Bacteria;g__unclassified_d__Bacteria;s__uncultured_bacterium_Contigcl_30	4.39223e-05	3.10071e-05	8.12801e-05	6.71149e-05	7.66074e-05	4.12005e-05	0.000326885	8.06455e-05	9.29705e-05	3.25076e-05	3.77619e-05	8.14027e-05
d__Bacteria;k__unclassified_d__Bacteria;p__Firmicutes;c__Clostridia;o__Clostridiales;f__Lachnospiraceae;g__Butyrivibrio;s__Butyrivibrio_sp._XBB1001	0.000111458	0.000140391	0.000270076	0.000152825	0.000129355	6.82903e-05	0.000133894	0.00013605	7.80437e-05	0.000214615	7.25953e-05	8.12311e-05
d__Bacteria;k__unclassified_d__Bacteria;p__Bacteroidetes;c__Bacteroidia;o__Bacteroidales;f__unclassified_o__Bacteroidales;g__unclassified_o__Bacteroidales;s__Bacteroidales_bacterium_45-6	5.84483e-05	7.35497e-05	3.76392e-05	5.70359e-05	6.70634e-05	5.22494e-05	7.81666e-05	5.21824e-05	7.25882e-05	3.75212e-05	0.00010188	8.10596e-05
d__Bacteria;k__unclassified_d__Bacteria;p__Firmicutes;c__Clostridia;o__Clostridiales;f__Lachnospiraceae;g__Acetitomaculum;s__Acetitomaculum_ruminis	0.000102233	0.000102102	0.000135295	0.000113056	9.17755e-05	6.85566e-05	9.64953e-05	0.000153772	6.87239e-05	9.29136e-05	6.69696e-05	8.10596e-05
d__Bacteria;k__unclassified_d__Bacteria;p__Firmicutes;c__Clostridia;o__Clostridiales;f__Lachnospiraceae;g__unclassified_f__Lachnospiraceae;s__Lachnospiraceae_bacterium_10-1	6.60211e-05	7.98493e-05	9.49126e-05	7.75064e-05	8.47027e-05	5.0652e-05	5.95683e-05	8.91486e-05	4.71293e-05	6.46109e-05	5.38685e-05	8.10596e-05
d__Bacteria;k__unclassified_d__Bacteria;p__Fibrobacteres;c__Fibrobacteria;o__Fibrobacterales;f__Fibrobacteraceae;g__Fibrobacter;s__Fibrobacter_sp.	4.90856e-05	6.31595e-05	6.91053e-05	0.000102665	6.44218e-05	5.35806e-05	0.000126212	5.47781e-05	4.76597e-05	5.52306e-05	5.71823e-05	8.08023e-05
d__Bacteria;k__unclassified_d__Bacteria;p__Fibrobacteres;c__Fibrobacteria;o__Fibrobacterales;f__Fibrobacteraceae;g__Fibrobacter;s__Fibrobacter_sp._UWT2	6.84306e-05	5.48146e-05	7.2792e-05	7.42248e-05	6.70634e-05	6.63601e-05	4.07005e-05	8.06455e-05	7.41036e-05	5.99208e-05	6.82797e-05	8.06307e-05
d__Bacteria;k__unclassified_d__Bacteria;p__Firmicutes;c__Clostridia;o__Clostridiales;f__Lachnospiraceae;g__Pseudobutyrivibrio;s__Pseudobutyrivibrio_sp._YE44	0.000403424	0.000103084	0.000136496	0.000118447	9.4758e-05	9.01885e-05	8.92851e-05	0.000118775	8.63785e-05	0.000164721	9.09368e-05	8.06307e-05
d__Bacteria;k__unclassified_d__Bacteria;p__Proteobacteria;c__Epsilonproteobacteria;o__Campylobacterales;f__Campylobacteraceae;g__Campylobacter;s__Campylobacter_coli	2.75375e-05	4.197e-05	3.12088e-05	3.81281e-05	6.91938e-05	5.61765e-05	4.42719e-05	4.63645e-05	3.18994e-05	2.91113e-05	3.13655e-05	8.06307e-05
d__Bacteria;k__unclassified_d__Bacteria;p__Bacteroidetes;c__Bacteroidia;o__Bacteroidales;f__Bacteroidaceae;g__Bacteroides;s__Bacteroides_sp._Ga6A2	6.47819e-05	0.000124028	4.527e-05	9.37577e-05	6.16097e-05	6.16344e-05	7.87731e-05	9.87259e-05	4.00069e-05	0.00011313	7.89146e-05	8.05449e-05
d__Bacteria;k__unclassified_d__Bacteria;p__Bacteroidetes;c__Bacteroidia;o__Bacteroidales;f__unclassified_o__Bacteroidales;g__unclassified_o__Bacteroidales;s__Bacteroidales_bacterium_43_36	5.98252e-05	6.08687e-05	4.17547e-05	5.98487e-05	5.14693e-05	6.40971e-05	6.86653e-05	0.000108661	0.000139872	0.00012623	6.72778e-05	8.05449e-05
d__Bacteria;k__unclassified_d__Bacteria;p__Bacteroidetes;c__Bacteroidia;o__Bacteroidales;f__Rikenellaceae;g__Alistipes;s__Alistipes_sp._An116	5.19082e-05	6.93773e-05	9.40552e-05	6.70368e-05	5.99054e-05	3.6142e-05	8.03903e-05	4.7528e-05	0.000107746	7.1161e-05	6.56594e-05	8.04163e-05
d__Bacteria;k__unclassified_d__Bacteria;p__Bacteroidetes;c__Bacteroidia;o__Bacteroidales;f__Bacteroidaceae;g__Bacteroides;s__Bacteroides_sp._NM69_E16B	7.2699e-05	7.22407e-05	7.87937e-05	6.78181e-05	7.66074e-05	6.07691e-05	4.48784e-05	8.10035e-05	9.72137e-05	7.87622e-05	7.19788e-05	8.03734e-05
d__Bacteria;k__unclassified_d__Bacteria;p__Bacteroidetes;c__Bacteroidia;o__Bacteroidales;f__Prevotellaceae;g__Alloprevotella;s__Prevotella_sp._oral_taxon_473	7.5315e-05	9.35121e-05	5.34151e-05	6.47709e-05	4.30331e-05	6.35646e-05	4.8315e-05	5.28089e-05	6.20561e-05	4.25348e-05	5.72594e-05	8.03734e-05
d__Bacteria;k__unclassified_d__Bacteria;p__Firmicutes;c__Clostridia;o__Clostridiales;f__Lachnospiraceae;g__Agathobacter;s__Agathobacter_ruminis	0.000100925	9.58846e-05	0.000152872	0.000103055	0.000104302	7.5745e-05	8.35574e-05	0.000124683	7.41036e-05	0.000107793	8.08413e-05	8.03734e-05
d__Bacteria;k__unclassified_d__Bacteria;p__Firmicutes;c__Clostridia;o__Clostridiales;f__Ruminococcaceae;g__unclassified_f__Ruminococcaceae;s__Ruminococcaceae_bacterium_AF10-16	0.000102164	7.96039e-05	0.000104687	0.000106024	0.000104813	6.72919e-05	8.28162e-05	7.82288e-05	9.21749e-05	8.01369e-05	5.08629e-05	8.03734e-05
d__Bacteria;k__unclassified_d__Bacteria;p__Firmicutes;c__Clostridia;o__Clostridiales;f__Lachnospiraceae;g__unclassified_f__Lachnospiraceae;s__Lachnospiraceae_bacterium_KH1T2	7.57281e-05	7.07681e-05	0.000117719	9.4539e-05	0.000108818	5.21163e-05	6.94739e-05	8.52999e-05	6.69812e-05	6.05677e-05	5.82612e-05	8.02876e-05
d__Bacteria;k__unclassified_d__Bacteria;p__Bacteroidetes;c__Bacteroidia;o__Bacteroidales;f__Muribaculaceae;g__Paramuribaculum;s__Paramuribaculum_intestinale	7.48331e-05	8.72943e-05	7.63073e-05	5.84423e-05	5.18953e-05	9.19856e-05	6.96761e-05	7.54541e-05	5.53125e-05	0.000122834	0.000111744	8.02018e-05
d__Bacteria;k__unclassified_d__Bacteria;p__Firmicutes;c__Clostridia;o__Clostridiales;f__Clostridiaceae;g__Clostridium;s__Clostridium_sp._Marseille-P299	5.41112e-05	0.00011462	0.000198742	8.40694e-05	0.000114698	4.62591e-05	6.01074e-05	9.81888e-05	6.71327e-05	7.92474e-05	8.06871e-05	8.00303e-05
d__Bacteria;k__unclassified_d__Bacteria;p__unclassified_d__Bacteria;c__unclassified_d__Bacteria;o__unclassified_d__Bacteria;f__unclassified_d__Bacteria;g__unclassified_d__Bacteria;s__uncultured_bacterium_Contig1588_n_1603_cl	3.4353e-05	3.32978e-05	8.9511e-05	4.88321e-05	5.3344e-05	2.92863e-05	0.000132614	6.17596e-05	0.000115702	2.94348e-05	3.76078e-05	8.00303e-05
d__Bacteria;k__unclassified_d__Bacteria;p__Firmicutes;c__Clostridia;o__Clostridiales;f__Clostridiaceae;g__Clostridium;s__Clostridium_sp._CAG:1193	0.000117929	0.000146363	0.00011146	7.60219e-05	8.83669e-05	6.19672e-05	0.00012318	0.000152072	4.9857e-05	0.000162296	8.2845e-05	7.96014e-05
d__Bacteria;k__unclassified_d__Bacteria;p__Bacteroidetes;c__Bacteroidia;o__Bacteroidales;f__Prevotellaceae;g__Prevotella;s__Prevotella_multiformis	0.000146086	9.21212e-05	7.05628e-05	9.07887e-05	7.87377e-05	8.6328e-05	7.46626e-05	9.04017e-05	8.88031e-05	0.000106418	7.96082e-05	7.95156e-05
d__Bacteria;k__unclassified_d__Bacteria;p__Firmicutes;c__Clostridia;o__Clostridiales;f__Ruminococcaceae;g__Faecalibacterium;s__Faecalibacterium_sp.	7.15286e-05	7.62495e-05	8.9511e-05	6.93807e-05	9.1605e-05	7.74756e-05	5.92314e-05	6.77566e-05	4.66747e-05	7.25357e-05	3.66059e-05	7.94298e-05
d__Bacteria;k__unclassified_d__Bacteria;p__Firmicutes;c__Clostridia;o__Clostridiales;f__Ruminococcaceae;g__Pseudoflavonifractor;s__Pseudoflavonifractor_sp._An184	9.23194e-05	0.000102266	0.000147385	0.000122119	0.000114187	8.10698e-05	7.93795e-05	0.000101053	9.24401e-05	9.1458e-05	5.69511e-05	7.91725e-05
d__Bacteria;k__unclassified_d__Bacteria;p__Firmicutes;c__Clostridia;o__Clostridiales;f__Ruminococcaceae;g__Anaeromassilibacillus;s__Anaeromassilibacillus_sp._An172	0.00015125	0.000122965	0.00017705	0.0002626	0.000220023	5.84395e-05	0.000210848	0.000471432	0.000125703	0.000205477	0.000102574	7.90867e-05
d__Bacteria;k__unclassified_d__Bacteria;p__Firmicutes;c__Clostridia;o__Clostridiales;f__Lachnospiraceae;g__Lacrimispora;s__Lacrimispora_amygdalina	4.61253e-05	4.16427e-05	6.48183e-05	5.60202e-05	5.01058e-05	5.24491e-05	5.10104e-05	4.28737e-05	3.49302e-05	6.14572e-05	2.80517e-05	7.90009e-05
d__Bacteria;k__unclassified_d__Bacteria;p__Firmicutes;c__Clostridia;o__Clostridiales;f__Oscillospiraceae;g__Oscillibacter;s__Oscillibacter_sp._CAG:241_62_21	0.00013335	0.000110856	0.000301971	0.000154466	0.000156709	0.000139975	0.000100336	0.000113584	7.84226e-05	0.000146123	8.65441e-05	7.89152e-05
d__Bacteria;k__unclassified_d__Bacteria;p__Bacteroidetes;c__Bacteroidia;o__Bacteroidales;f__unclassified_o__Bacteroidales;g__Phocaeicola;s__Phocaeicola_massiliensis	3.97228e-05	6.66774e-05	4.75849e-05	3.74249e-05	6.05019e-05	6.09688e-05	3.70618e-05	4.35897e-05	5.72826e-05	5.22386e-05	4.89363e-05	7.88294e-05
d__Bacteria;k__unclassified_d__Bacteria;p__Bacteroidetes;c__unclassified_p__Bacteroidetes;o__unclassified_p__Bacteroidetes;f__unclassified_p__Bacteroidetes;g__unclassified_p__Bacteroidetes;s__Bacteroidetes_bacterium_41-46	0.000112215	0.000122556	0.000129379	9.52422e-05	0.000140944	7.76753e-05	7.18998e-05	9.67567e-05	0.000102139	0.00013003	0.000102497	7.88294e-05
d__Bacteria;k__unclassified_d__Bacteria;p__Firmicutes;c__Clostridia;o__Clostridiales;f__Clostridiaceae;g__Clostridium;s__Clostridium_sp._CAG:575	0.000195929	0.000247157	0.00028731	0.000125557	0.000189772	9.73104e-05	0.000175807	0.00019772	5.93284e-05	0.000151217	0.000200986	7.85721e-05
d__Bacteria;k__unclassified_d__Bacteria;p__Lentisphaerae;c__Lentisphaeria;o__Victivallales;f__Victivallaceae;g__unclassified_f__Victivallaceae;s__Victivallaceae_bacterium_BBE-744-WT-12	7.03583e-05	9.20394e-05	7.45068e-05	0.000105243	0.000121686	8.75261e-05	6.42853e-05	7.93924e-05	5.6146e-05	5.15108e-05	5.43309e-05	7.85721e-05
d__Bacteria;k__unclassified_d__Bacteria;p__Bacteroidetes;c__unclassified_p__Bacteroidetes;o__unclassified_p__Bacteroidetes;f__unclassified_p__Bacteroidetes;g__unclassified_p__Bacteroidetes;s__Bacteroidetes_bacterium_ADurb.Bin041	0.000135484	9.67846e-05	4.97284e-05	4.90665e-05	8.82817e-05	6.47627e-05	9.62258e-05	8.1093e-05	0.000153511	3.8249e-05	0.000141491	7.84863e-05
d__Bacteria;k__unclassified_d__Bacteria;p__Bacteroidetes;c__Bacteroidia;o__Bacteroidales;f__Prevotellaceae;g__Prevotella;s__Prevotella_sp._F0091	0.000137206	8.8276e-05	7.33065e-05	8.75072e-05	8.49584e-05	7.11524e-05	5.02018e-05	8.18986e-05	7.22851e-05	0.00012906	0.000115366	7.84005e-05
d__Bacteria;k__unclassified_d__Bacteria;p__Firmicutes;c__Clostridia;o__Clostridiales;f__Lachnospiraceae;g__Lachnoclostridium;s__[Clostridium]_scindens	7.33185e-05	7.98493e-05	0.000110517	7.7272e-05	9.22015e-05	7.15518e-05	8.44334e-05	9.72042e-05	6.00861e-05	0.000115151	7.42137e-05	7.83147e-05
d__Bacteria;k__unclassified_d__Bacteria;p__Firmicutes;c__Clostridia;o__Clostridiales;f__Lachnospiraceae;g__Lachnotalea;s__Lachnotalea_sp._AF33-28	0.000122748	0.000150208	0.0001527	0.000120869	0.000127565	0.000109557	0.000196293	0.00017409	7.52402e-05	9.42883e-05	5.27125e-05	7.83147e-05
d__Bacteria;k__unclassified_d__Bacteria;p__Bacteroidetes;c__Bacteroidia;o__Bacteroidales;f__Prevotellaceae;g__Prevotella;s__Prevotella_falsenii	6.93945e-05	7.33861e-05	5.20433e-05	6.41459e-05	4.9765e-05	5.2915e-05	3.80725e-05	7.50066e-05	5.72826e-05	7.73875e-05	4.87051e-05	7.82289e-05
d__Bacteria;k__unclassified_d__Bacteria;p__Bacteroidetes;c__Bacteroidia;o__Bacteroidales;f__Rikenellaceae;g__Alistipes;s__Alistipes_sp._Marseille-P5061	5.70026e-05	5.44055e-05	5.38438e-05	5.00041e-05	4.20105e-05	5.5644e-05	9.75735e-05	5.65682e-05	8.04684e-05	5.30473e-05	4.9707e-05	7.82289e-05
d__Bacteria;k__unclassified_d__Bacteria;p__unclassified_d__Bacteria;c__unclassified_d__Bacteria;o__unclassified_d__Bacteria;f__unclassified_d__Bacteria;g__unclassified_d__Bacteria;s__uncultured_bacterium_Contig160	6.89814e-05	8.72125e-05	0.000160931	0.00015595	0.000105239	6.70257e-05	0.00051253	0.000107498	0.000109867	9.75229e-05	6.13438e-05	7.82289e-05
d__Bacteria;k__unclassified_d__Bacteria;p__Firmicutes;c__Clostridia;o__Clostridiales;f__Lachnospiraceae;g__unclassified_f__Lachnospiraceae;s__Lachnospiraceae_bacterium_C10	0.000130872	9.24485e-05	0.000157845	0.000140949	8.12942e-05	0.000126064	0.000238273	0.000357937	0.000112898	0.00025998	0.00064357	7.81432e-05
d__Bacteria;k__unclassified_d__Bacteria;p__Lentisphaerae;c__Lentisphaeria;o__Victivallales;f__unclassified_o__Victivallales;g__unclassified_o__Victivallales;s__Victivallales_bacterium_CCUG_44730	8.27501e-05	9.10577e-05	5.88166e-05	0.000105399	0.000116999	7.85406e-05	5.07409e-05	9.62197e-05	6.23592e-05	4.91658e-05	5.91089e-05	7.79716e-05
d__Bacteria;k__unclassified_d__Bacteria;p__unclassified_d__Bacteria;c__unclassified_d__Bacteria;o__unclassified_d__Bacteria;f__unclassified_d__Bacteria;g__unclassified_d__Bacteria;s__uncultured_bacterium_Contig28b	4.52303e-05	3.1907e-05	7.53642e-05	6.50835e-05	7.91638e-05	2.86873e-05	0.000159702	9.46086e-05	9.16066e-05	2.70897e-05	3.92261e-05	7.79716e-05
d__Bacteria;k__unclassified_d__Bacteria;p__Bacteroidetes;c__Bacteroidia;o__Bacteroidales;f__Prevotellaceae;g__Prevotella;s__Prevotella_sp._ICM33	6.31297e-05	4.65515e-05	4.07258e-05	6.63336e-05	5.377e-05	5.68421e-05	5.01344e-05	4.39478e-05	5.82676e-05	6.53387e-05	5.87236e-05	7.78001e-05
d__Bacteria;k__unclassified_d__Bacteria;p__Firmicutes;c__Clostridia;o__Clostridiales;f__Eubacteriaceae;g__Eubacterium;s__Eubacterium_plexicaudatum	8.47466e-05	7.50224e-05	8.71961e-05	8.88354e-05	9.50136e-05	0.000334463	7.12933e-05	9.73833e-05	5.72826e-05	7.36678e-05	6.75861e-05	7.77143e-05
d__Bacteria;k__unclassified_d__Bacteria;p__Firmicutes;c__Clostridia;o__Clostridiales;f__Clostridiaceae;g__Clostridium;s__Clostridium_sp._CAG:524	7.94456e-05	0.000153726	0.000131437	8.91479e-05	7.2091e-05	7.56785e-05	0.00021543	0.000151356	5.15998e-05	0.00027866	5.803e-05	7.76285e-05
d__Bacteria;k__unclassified_d__Bacteria;p__Firmicutes;c__Clostridia;o__Clostridiales;f__Eubacteriaceae;g__Anaerofustis;s__Anaerofustis_stercorihominis	3.89655e-05	7.45315e-05	5.05857e-05	4.5785e-05	4.83163e-05	4.07346e-05	5.11452e-05	7.51856e-05	3.46272e-05	9.21049e-05	2.85911e-05	7.76285e-05
d__Bacteria;k__unclassified_d__Bacteria;p__Bacteroidetes;c__Bacteroidia;o__Bacteroidales;f__Prevotellaceae;g__Prevotella;s__Prevotella_sp._oral_taxon_299	7.10467e-05	6.76592e-05	3.09516e-05	5.64109e-05	6.91938e-05	7.12855e-05	3.85442e-05	8.52104e-05	5.40244e-05	6.15381e-05	7.63715e-05	7.74569e-05
d__Bacteria;k__unclassified_d__Bacteria;p__Firmicutes;c__Erysipelotrichia;o__Erysipelotrichales;f__Erysipelotrichaceae;g__Lactimicrobium;s__Lactimicrobium_massiliense	5.22524e-05	9.12213e-05	0.000127322	8.75853e-05	9.10085e-05	6.60939e-05	7.66841e-05	8.78956e-05	6.04649e-05	6.58239e-05	4.07674e-05	7.74569e-05
d__Bacteria;k__unclassified_d__Bacteria;p__Bacteroidetes;c__Bacteroidia;o__Bacteroidales;f__Prevotellaceae;g__Prevotella;s__Prevotella_sp._A2879	0.000136655	7.1668e-05	4.03829e-05	6.10988e-05	5.9735e-05	0.000109025	5.35037e-05	8.73585e-05	7.78164e-05	0.000101	6.41181e-05	7.73712e-05
d__Bacteria;k__unclassified_d__Bacteria;p__Proteobacteria;c__Gammaproteobacteria;o__Pseudomonadales;f__Moraxellaceae;g__Acinetobacter;s__Acinetobacter_baumannii	8.52285e-05	5.02331e-05	6.97054e-05	5.49264e-05	7.21763e-05	6.26328e-05	4.59566e-05	6.66825e-05	5.33425e-05	5.71714e-05	7.04375e-05	7.71996e-05
d__Bacteria;k__unclassified_d__Bacteria;p__Bacteroidetes;c__Bacteroidia;o__Bacteroidales;f__Prevotellaceae;g__Prevotella;s__Prevotella_sp._oral_taxon_472	9.68631e-05	0.000108893	7.68217e-05	7.23497e-05	5.58152e-05	9.99062e-05	7.62124e-05	9.08493e-05	7.78164e-05	0.000108844	7.1054e-05	7.71138e-05
d__Bacteria;k__unclassified_d__Bacteria;p__Firmicutes;c__Clostridia;o__Clostridiales;f__Ruminococcaceae;g__Pseudoflavonifractor;s__Pseudoflavonifractor_sp._Marseille-P3106	7.32497e-05	9.91571e-05	0.000113346	0.000106337	8.88782e-05	8.42647e-05	9.10371e-05	8.68215e-05	0.000128052	7.7711e-05	4.41583e-05	7.65992e-05
d__Bacteria;k__unclassified_d__Bacteria;p__unclassified_d__Bacteria;c__unclassified_d__Bacteria;o__unclassified_d__Bacteria;f__unclassified_d__Bacteria;g__unclassified_d__Bacteria;s__uncultured_bacterium_Contig21	8.21994e-05	8.27946e-05	0.000132552	0.000118525	0.000120493	6.96215e-05	0.000180322	0.000111883	8.86516e-05	6.65517e-05	5.11712e-05	7.65134e-05
d__Bacteria;k__unclassified_d__Bacteria;p__Bacteroidetes;c__Sphingobacteriia;o__Sphingobacteriales;f__Sphingobacteriaceae;g__Pedobacter;s__Pedobacter_sp.	4.71579e-05	3.43614e-05	3.84109e-05	5.16449e-05	5.90533e-05	2.76889e-05	3.35577e-05	2.65835e-05	2.87171e-05	4.7225e-05	3.80701e-05	7.64276e-05
d__Bacteria;k__unclassified_d__Bacteria;p__Bacteroidetes;c__Bacteroidia;o__Bacteroidales;f__Odoribacteraceae;g__Butyricimonas;s__Butyricimonas_synergistica	9.50043e-05	0.000105375	9.3455e-05	9.07887e-05	0.000100041	7.33489e-05	9.61584e-05	9.25499e-05	0.000113656	0.000124451	8.73147e-05	7.63418e-05
d__Bacteria;k__unclassified_d__Bacteria;p__Bacteroidetes;c__Flavobacteriia;o__Flavobacteriales;f__Flavobacteriaceae;g__Flavobacterium;s__Flavobacterium_sp._SSM4.2	2.43018e-05	3.25615e-05	2.9837e-05	3.89094e-05	3.89428e-05	3.13497e-05	2.91777e-05	3.992e-05	2.95505e-05	3.63891e-05	7.11311e-05	7.60845e-05
d__Bacteria;k__unclassified_d__Bacteria;p__Bacteroidetes;c__unclassified_p__Bacteroidetes;o__unclassified_p__Bacteroidetes;f__unclassified_p__Bacteroidetes;g__unclassified_p__Bacteroidetes;s__Bacteroidetes_bacterium_HGW-Bacteroidetes-14	0.000106088	7.95221e-05	0.000107773	8.05535e-05	7.71187e-05	3.53432e-05	5.05388e-05	7.90344e-05	7.16032e-05	5.52306e-05	8.06871e-05	7.59987e-05
d__Bacteria;k__unclassified_d__Bacteria;p__Tenericutes;c__Mollicutes;o__Acholeplasmatales;f__unclassified_o__Acholeplasmatales;g__unclassified_o__Acholeplasmatales;s__Acholeplasmatales_bacterium	7.4902e-05	0.000101448	6.25034e-05	0.000100868	5.89681e-05	4.36632e-05	0.00011105	5.85374e-05	6.64508e-05	7.00289e-05	3.3215e-05	7.5913e-05
d__Bacteria;k__unclassified_d__Bacteria;p__Firmicutes;c__Clostridia;o__Clostridiales;f__unclassified_o__Clostridiales;g__unclassified_o__Clostridiales;s__Clostridiales_bacterium_CCNA10	4.37158e-05	6.07869e-05	4.84423e-05	4.4613e-05	6.51887e-05	4.27979e-05	3.18057e-05	2.91792e-05	6.62235e-05	4.29392e-05	2.06534e-05	7.58272e-05
d__Bacteria;k__unclassified_d__Bacteria;p__unclassified_d__Bacteria;c__unclassified_d__Bacteria;o__unclassified_d__Bacteria;f__unclassified_d__Bacteria;g__unclassified_d__Bacteria;s__uncultured_bacterium_Contig11	4.71579e-05	3.98428e-05	8.95968e-05	6.6021e-05	8.36801e-05	3.20818e-05	0.000330928	7.62597e-05	9.45617e-05	4.46373e-05	3.60665e-05	7.53983e-05
d__Bacteria;k__unclassified_d__Bacteria;p__Bacteroidetes;c__Bacteroidia;o__Bacteroidales;f__Bacteroidaceae;g__Bacteroides;s__Bacteroides_sp._CAG:754	5.50061e-05	0.000111756	7.78506e-05	8.11785e-05	6.71486e-05	6.92222e-05	4.5148e-05	6.08645e-05	8.25899e-05	9.70377e-05	8.1766e-05	7.52267e-05
d__Bacteria;k__unclassified_d__Bacteria;p__Firmicutes;c__Clostridia;o__Clostridiales;f__Lachnospiraceae;g__Enterocloster;s__Enterocloster_citroniae	6.46442e-05	8.96668e-05	0.000108545	6.72712e-05	8.76852e-05	6.22334e-05	0.000193867	6.7488e-05	5.9783e-05	0.000105367	4.7318e-05	7.52267e-05
d__Bacteria;k__unclassified_d__Bacteria;p__unclassified_d__Bacteria;c__unclassified_d__Bacteria;o__unclassified_d__Bacteria;f__unclassified_d__Bacteria;g__unclassified_d__Bacteria;s__uncultured_bacterium_(gcode_4)	8.99787e-05	0.000553546	5.6416e-05	3.76593e-05	7.12389e-05	0.000150159	0.000320214	0.000136408	0.000212158	0.000112483	3.66059e-05	7.52267e-05
d__Bacteria;k__unclassified_d__Bacteria;p__unclassified_d__Bacteria;c__unclassified_d__Bacteria;o__unclassified_d__Bacteria;f__unclassified_d__Bacteria;g__unclassified_d__Bacteria;s__uncultured_bacterium_Contigcl_1493	9.67942e-05	0.000119692	0.000211946	0.000122119	0.000107199	5.25157e-05	7.57407e-05	9.03122e-05	0.000167605	0.000100515	8.49257e-05	7.52267e-05
d__Bacteria;k__unclassified_d__Bacteria;p__unclassified_d__Bacteria;c__unclassified_d__Bacteria;o__unclassified_d__Bacteria;f__unclassified_d__Bacteria;g__unclassified_d__Bacteria;s__uncultured_bacterium_Contigcl_1774	5.92056e-05	5.42419e-05	9.92852e-05	8.6179e-05	0.000105239	3.96696e-05	0.000257815	9.35345e-05	8.43327e-05	4.302e-05	4.58537e-05	7.52267e-05
d__Bacteria;k__unclassified_d__Bacteria;p__Firmicutes;c__Clostridia;o__Clostridiales;f__Clostridiaceae;g__Clostridium;s__Clostridium_sp._AM09-51	5.0669e-05	4.25427e-05	4.99856e-05	0.000113134	3.09327e-05	2.283e-05	3.31534e-05	4.07255e-05	9.53952e-05	0.000103669	6.07273e-05	7.5141e-05
d__Bacteria;k__unclassified_d__Bacteria;p__Firmicutes;c__Negativicutes;o__Selenomonadales;f__Selenomonadaceae;g__Anaerovibrio;s__Anaerovibrio_sp._JC8	6.54015e-05	8.49217e-05	0.000100057	9.48515e-05	0.000104217	8.37988e-05	0.000137398	7.97504e-05	0.000130325	0.000143373	5.97254e-05	7.48836e-05
d__Bacteria;k__unclassified_d__Bacteria;p__Spirochaetes;c__Spirochaetia;o__Spirochaetales;f__Spirochaetaceae;g__Treponema;s__Treponema_pectinovorum	0.000154072	0.000103084	0.000151414	5.61765e-05	4.31183e-05	7.82743e-05	6.5633e-05	4.17101e-05	4.90993e-05	5.6201e-05	4.06133e-05	7.48836e-05
d__Bacteria;k__unclassified_d__Bacteria;p__Bacteroidetes;c__Bacteroidia;o__Bacteroidales;f__Tannerellaceae;g__Tannerella;s__Tannerella_sp._CAG:118	0.000174932	8.98305e-05	8.4281e-05	7.5475e-05	4.69529e-05	9.69111e-05	4.81129e-05	6.99047e-05	7.31186e-05	5.42602e-05	0.000103653	7.47978e-05
d__Bacteria;k__unclassified_d__Bacteria;p__unclassified_d__Bacteria;c__unclassified_d__Bacteria;o__unclassified_d__Bacteria;f__unclassified_d__Bacteria;g__unclassified_d__Bacteria;s__uncultured_bacterium_34R1	0.000112422	0.000198396	0.000294169	0.000102899	0.000116061	0.000207667	7.1765e-05	0.000131575	0.000101684	0.000231597	0.000151279	7.45405e-05
d__Bacteria;k__unclassified_d__Bacteria;p__Firmicutes;c__Clostridia;o__Clostridiales;f__Lachnospiraceae;g__Mediterraneibacter;s__[Ruminococcus]_lactaris	6.10644e-05	8.59035e-05	9.08829e-05	6.61773e-05	7.12389e-05	5.38469e-05	0.000123315	6.6772e-05	6.22834e-05	7.37486e-05	5.37914e-05	7.42832e-05
d__Bacteria;k__unclassified_d__Bacteria;p__Bacteroidetes;c__Bacteroidia;o__Bacteroidales;f__Odoribacteraceae;g__Culturomica;s__Culturomica_massiliensis	6.5195e-05	6.18505e-05	5.8045e-05	7.20372e-05	0.000104813	5.63761e-05	7.53364e-05	7.77813e-05	0.000104791	4.47991e-05	7.49073e-05	7.41974e-05
d__Bacteria;k__unclassified_d__Bacteria;p__unclassified_d__Bacteria;c__unclassified_d__Bacteria;o__unclassified_d__Bacteria;f__unclassified_d__Bacteria;g__unclassified_d__Bacteria;s__uncultured_bacterium_Contigcl_8	5.52127e-05	4.94149e-05	0.000101429	9.46953e-05	0.000102768	4.55269e-05	0.000323448	0.000104007	9.19097e-05	5.61201e-05	5.00152e-05	7.41974e-05
d__Bacteria;k__unclassified_d__Bacteria;p__Firmicutes;c__Clostridia;o__Clostridiales;f__Ruminococcaceae;g__Massilimaliae;s__Massilimaliae_massiliensis	5.55569e-05	6.43049e-05	7.45925e-05	0.000102899	9.31389e-05	3.6741e-05	5.09431e-05	5.95219e-05	3.97038e-05	0.0001534	8.24596e-05	7.41116e-05
d__Bacteria;k__unclassified_d__Bacteria;p__Firmicutes;c__Bacilli;o__Bacillales;f__Bacillaceae;g__Bacillus_f__Bacillaceae;s__Bacillus_cereus	5.62453e-05	5.06421e-05	4.2955e-05	7.83658e-05	6.10132e-05	5.21829e-05	4.75064e-05	7.42905e-05	5.39487e-05	5.64436e-05	6.65072e-05	7.39401e-05
d__Bacteria;k__unclassified_d__Bacteria;p__unclassified_d__Bacteria;c__unclassified_d__Bacteria;o__unclassified_d__Bacteria;f__unclassified_d__Bacteria;g__unclassified_d__Bacteria;s__uncultured_bacterium_Contig1578	3.11174e-05	2.48711e-05	5.45297e-05	4.32848e-05	4.06471e-05	3.59423e-05	8.11989e-05	4.0815e-05	2.41708e-05	2.52298e-05	2.30425e-05	7.38543e-05
d__Bacteria;k__unclassified_d__Bacteria;p__Candidatus_Riflebacteria;c__unclassified_p__Candidatus_Riflebacteria;o__unclassified_p__Candidatus_Riflebacteria;f__unclassified_p__Candidatus_Riflebacteria;g__unclassified_p__Candidatus_Riflebacteria;s__Candidatus_Riflebacteria_bacterium	7.44889e-05	9.21212e-05	0.000102629	7.02401e-05	7.87377e-05	5.82398e-05	6.7385e-05	4.58274e-05	3.62941e-05	6.28319e-05	3.56041e-05	7.3597e-05
d__Bacteria;k__unclassified_d__Bacteria;p__Firmicutes;c__Clostridia;o__Clostridiales;f__Clostridiaceae;g__Clostridium;s__Clostridium_sp._SN20	0.000106364	8.90942e-05	0.000116347	0.000103368	9.60362e-05	7.72094e-05	9.27891e-05	9.61302e-05	6.23592e-05	9.63908e-05	4.72409e-05	7.35112e-05
d__Bacteria;k__unclassified_d__Bacteria;p__Proteobacteria;c__Alphaproteobacteria;o__Rhodospirillales;f__Acetobacteraceae;g__Acidiphilium;s__Acidiphilium_sp._CAG:727	6.80864e-05	0.000123374	0.000103315	0.000102743	0.000105239	6.72919e-05	0.000127021	8.7806e-05	7.34217e-05	9.00833e-05	6.82797e-05	7.34254e-05
d__Bacteria;k__unclassified_d__Bacteria;p__Firmicutes;c__unclassified_p__Firmicutes;o__unclassified_p__Firmicutes;f__unclassified_p__Firmicutes;g__unclassified_p__Firmicutes;s__Firmicutes_bacterium_CAG:534	6.12021e-05	6.67593e-05	8.591e-05	6.41459e-05	6.9705e-05	3.86712e-05	5.55252e-05	7.74233e-05	4.53866e-05	6.33171e-05	4.40042e-05	7.32539e-05
d__Bacteria;k__unclassified_d__Bacteria;p__Bacteroidetes;c__Bacteroidia;o__Bacteroidales;f__Prevotellaceae;g__Prevotella;s__Prevotella_sp._HMSC073D09	9.25948e-05	9.61301e-05	5.35866e-05	8.44601e-05	6.54443e-05	6.13016e-05	4.33286e-05	5.71948e-05	7.9938e-05	0.000104396	7.221e-05	7.29107e-05
d__Bacteria;k__unclassified_d__Bacteria;p__Firmicutes;c__Clostridia;o__Clostridiales;f__unclassified_o__Clostridiales;g__Lawsonibacter;s__Lawsonibacter_asaccharolyticus	8.94968e-05	7.85403e-05	0.000135896	0.000125792	0.000115295	8.6328e-05	7.68189e-05	0.000100158	7.6301e-05	8.23203e-05	5.45621e-05	7.29107e-05
d__Bacteria;k__unclassified_d__Bacteria;p__Firmicutes;c__Clostridia;o__Clostridiales;f__Lachnospiraceae;g__Dorea;s__Dorea_sp._5-2	5.11509e-05	7.28952e-05	7.8365e-05	8.36787e-05	6.54443e-05	6.07025e-05	7.77623e-05	0.000107766	6.01618e-05	7.60128e-05	4.75492e-05	7.2825e-05
d__Bacteria;k__unclassified_d__Bacteria;p__Firmicutes;c__Clostridia;o__Clostridiales;f__Ruminococcaceae;g__Massilimaliae;s__Massilimaliae_timonensis	5.16328e-05	5.66145e-05	3.80679e-05	4.22691e-05	7.8056e-05	2.54924e-05	2.87734e-05	4.33212e-05	3.51576e-05	9.55821e-05	2.99012e-05	7.2825e-05
d__Bacteria;k__unclassified_d__Bacteria;p__Firmicutes;c__Clostridia;o__Clostridiales;f__Lachnospiraceae;g__Blautia;s__Blautia_sp._OF03-15BH	6.22347e-05	7.36315e-05	0.000103401	8.82885e-05	8.41062e-05	6.40305e-05	8.91504e-05	9.04017e-05	5.57671e-05	6.79264e-05	4.53913e-05	7.25676e-05
d__Bacteria;k__unclassified_d__Bacteria;p__Firmicutes;c__Clostridia;o__Clostridiales;f__Lachnospiraceae;g__unclassified_f__Lachnospiraceae;s__Lachnospiraceae_bacterium_TWA4	0.00018457	0.000292726	0.000184509	0.000150559	0.000115976	0.000277887	0.000134366	0.000450845	9.75167e-05	8.5474e-05	8.84707e-05	7.24819e-05
d__Bacteria;k__unclassified_d__Bacteria;p__Proteobacteria;c__Gammaproteobacteria;o__Aeromonadales;f__Succinivibrionaceae;g__Succinivibrio;s__Succinivibrio_sp.	4.39223e-05	6.14414e-05	8.65959e-06	6.80525e-05	2.27521e-05	2.30962e-05	0.000151751	3.22224e-05	9.20613e-05	1.23723e-05	4.88593e-05	7.24819e-05
d__Bacteria;k__unclassified_d__Bacteria;p__Firmicutes;c__Clostridia;o__Clostridiales;f__Ruminococcaceae;g__Flavonifractor;s__Flavonifractor_sp._An82	7.87572e-05	7.72313e-05	0.000106487	8.6804e-05	0.000103024	6.53617e-05	0.000127223	7.73338e-05	5.67522e-05	7.39912e-05	3.60665e-05	7.23961e-05
d__Bacteria;k__unclassified_d__Bacteria;p__unclassified_d__Bacteria;c__unclassified_d__Bacteria;o__unclassified_d__Bacteria;f__unclassified_d__Bacteria;g__unclassified_d__Bacteria;s__uncultured_bacterium_Contigcl_47	2.83636e-05	2.21713e-05	5.30722e-05	3.48466e-05	3.43412e-05	3.38789e-05	4.93932e-05	4.16206e-05	2.2125e-05	2.22378e-05	1.71084e-05	7.21387e-05
d__Bacteria;k__unclassified_d__Bacteria;p__Firmicutes;c__Clostridia;o__Clostridiales;f__Ruminococcaceae;g__Subdoligranulum;s__Subdoligranulum_sp._4_3_54A2FAA	2.4233e-05	2.5771e-05	3.42954e-05	2.51583e-05	5.93089e-05	2.77554e-05	0.000281265	1.84384e-05	2.07611e-05	3.78447e-05	1.07891e-05	7.2053e-05
d__Bacteria;k__unclassified_d__Bacteria;p__Bacteroidetes;c__unclassified_p__Bacteroidetes;o__unclassified_p__Bacteroidetes;f__unclassified_p__Bacteroidetes;g__unclassified_p__Bacteroidetes;s__Bacteroidetes_bacterium_oral_taxon_272	7.76557e-05	0.000108075	0.000104172	0.000102821	0.000125179	7.52126e-05	7.80318e-05	9.9979e-05	0.000106155	0.000175638	0.000113363	7.19672e-05
d__Bacteria;k__unclassified_d__Bacteria;p__Chloroflexi;c__Anaerolineae;o__Anaerolineales;f__Anaerolineaceae;g__unclassified_f__Anaerolineaceae;s__Anaerolineaceae_bacterium_oral_taxon_439	5.17016e-05	6.61048e-05	0.000104773	7.74282e-05	9.94447e-05	5.43793e-05	5.08083e-05	5.85374e-05	5.5161e-05	4.28583e-05	4.60078e-05	7.18814e-05
d__Bacteria;k__unclassified_d__Bacteria;p__Firmicutes;c__Clostridia;o__Clostridiales;f__Lachnospiraceae;g__Enterocloster;s__Enterocloster_aldensis	5.09443e-05	7.01136e-05	8.25662e-05	7.18809e-05	7.11537e-05	6.92887e-05	4.6563e-05	6.6772e-05	6.1753e-05	6.3964e-05	5.34061e-05	7.16241e-05
d__Bacteria;k__unclassified_d__Bacteria;p__Bacteroidetes;c__Bacteroidia;o__Bacteroidales;f__Prevotellaceae;g__Prevotella;s__Prevotella_sp._Sc00066	9.98922e-05	6.07869e-05	3.48098e-05	7.28966e-05	7.08128e-05	0.000115881	8.12663e-05	8.6553e-05	7.94833e-05	0.000112564	9.80268e-05	7.14525e-05
d__Bacteria;k__unclassified_d__Bacteria;p__Bacteroidetes;c__unclassified_p__Bacteroidetes;o__unclassified_p__Bacteroidetes;f__unclassified_p__Bacteroidetes;g__unclassified_p__Bacteroidetes;s__Bacteroidetes_bacterium_ADurb.Bin139	7.60034e-05	5.62054e-05	0.000116004	5.71141e-05	7.50735e-05	3.9004e-05	3.85442e-05	7.95714e-05	0.000125855	6.72795e-05	4.51601e-05	7.14525e-05
d__Bacteria;k__unclassified_d__Bacteria;p__Firmicutes;c__Clostridia;o__Clostridiales;f__Lachnospiraceae;g__unclassified_f__Lachnospiraceae;s__Lachnospiraceae_bacterium_A2	0.000102439	8.49217e-05	7.66503e-05	0.000106415	9.03268e-05	0.000102901	4.99997e-05	8.20776e-05	4.65231e-05	5.91121e-05	7.35201e-05	7.1281e-05
d__Bacteria;k__unclassified_d__Bacteria;p__Chloroflexi;c__unclassified_p__Chloroflexi;o__unclassified_p__Chloroflexi;f__unclassified_p__Chloroflexi;g__unclassified_p__Chloroflexi;s__Chloroflexi_bacterium_ADurb.Bin344	4.1857e-05	5.80053e-05	8.28234e-05	7.00839e-05	9.49284e-05	5.86392e-05	6.24659e-05	5.07503e-05	3.83399e-05	4.02706e-05	5.57951e-05	7.11952e-05
d__Bacteria;k__unclassified_d__Bacteria;p__Firmicutes;c__Clostridia;o__Clostridiales;f__Clostridiaceae;g__Clostridium;s__Clostridium_sp._CAG:594	9.49355e-05	0.000162889	0.000104687	9.7508e-05	8.09533e-05	5.25822e-05	0.000156468	0.000173106	4.83416e-05	0.000178145	6.65842e-05	7.11094e-05
d__Bacteria;k__unclassified_d__Bacteria;p__Bacteroidetes;c__Bacteroidia;o__Bacteroidales;f__Tannerellaceae;g__Parabacteroides;s__Parabacteroides_gordonii	5.89302e-05	7.21589e-05	7.62216e-05	6.4224e-05	9.19459e-05	7.44804e-05	4.87867e-05	6.39973e-05	6.45565e-05	5.6201e-05	6.82797e-05	7.10236e-05
d__Bacteria;k__unclassified_d__Bacteria;p__Firmicutes;c__Clostridia;o__Clostridiales;f__Lachnospiraceae;g__Pseudobutyrivibrio;s__Pseudobutyrivibrio_sp._C4	5.93433e-05	6.48776e-05	6.97054e-05	4.28941e-05	5.95646e-05	5.6243e-05	7.12259e-05	4.61854e-05	4.03857e-05	4.75485e-05	3.62206e-05	7.05948e-05
d__Bacteria;k__unclassified_d__Bacteria;p__Firmicutes;c__Clostridia;o__Clostridiales;f__Lachnospiraceae;g__Blautia;s__Blautia_hydrogenotrophica	9.54862e-05	5.75962e-05	7.02199e-05	6.59429e-05	8.12942e-05	7.1818e-05	6.3881e-05	5.89849e-05	6.62235e-05	6.59048e-05	4.59308e-05	7.03374e-05
d__Bacteria;k__unclassified_d__Bacteria;p__Bacteroidetes;c__Bacteroidia;o__Bacteroidales;f__Prevotellaceae;g__Prevotella;s__Prevotella_sp._CAG:485	0.00012564	8.08311e-05	7.59644e-05	8.90698e-05	8.37654e-05	9.35831e-05	9.91907e-05	7.59017e-05	6.91785e-05	7.76301e-05	9.81038e-05	7.02516e-05
d__Bacteria;k__unclassified_d__Bacteria;p__Bacteroidetes;c__Bacteroidia;o__Bacteroidales;f__Tannerellaceae;g__Parabacteroides;s__Parabacteroides_sp._52	5.17016e-05	6.56139e-05	5.89881e-05	4.11753e-05	4.77198e-05	5.10514e-05	4.99323e-05	3.82193e-05	6.29654e-05	4.20497e-05	5.63346e-05	7.01659e-05
d__Bacteria;k__unclassified_d__Bacteria;p__Bacteroidetes;c__Bacteroidia;o__Bacteroidales;f__Dysgonomonadaceae;g__Proteiniphilum;s__Proteiniphilum_acetatigenes	7.64165e-05	6.38958e-05	6.09601e-05	7.76626e-05	7.91638e-05	7.2883e-05	3.01211e-05	5.62997e-05	4.36439e-05	5.798e-05	4.15381e-05	7.00801e-05
d__Bacteria;k__unclassified_d__Bacteria;p__Bacteroidetes;c__Bacteroidia;o__Bacteroidales;f__Dysgonomonadaceae;g__Dysgonomonas;s__Dysgonomonas_sp._216	6.2097e-05	8.34491e-05	6.13031e-05	8.83666e-05	6.19506e-05	6.28324e-05	3.81399e-05	6.0775e-05	7.22094e-05	5.83843e-05	6.44264e-05	6.99943e-05
d__Bacteria;k__unclassified_d__Bacteria;p__Bacteroidetes;c__Bacteroidia;o__Bacteroidales;f__unclassified_o__Bacteroidales;g__unclassified_o__Bacteroidales;s__Bacteroidales_bacterium_Barb7	8.57793e-05	8.09129e-05	6.25034e-05	7.9694e-05	7.0898e-05	8.35325e-05	7.12933e-05	9.00437e-05	7.47856e-05	7.25357e-05	0.000123844	6.99943e-05
d__Bacteria;k__unclassified_d__Bacteria;p__Bacteroidetes;c__Bacteroidia;o__Bacteroidales;f__Porphyromonadaceae;g__Macellibacteroides;s__Macellibacteroides_sp._HH-ZS	8.30255e-05	7.01136e-05	3.82394e-05	5.7661e-05	3.37447e-05	4.60594e-05	2.83017e-05	3.73243e-05	5.35698e-05	4.13219e-05	5.803e-05	6.99085e-05
d__Bacteria;k__unclassified_d__Bacteria;p__Bacteroidetes;c__Bacteroidia;o__Bacteroidales;f__Muribaculaceae;g__unclassified_f__Muribaculaceae;s__Muribaculaceae_bacterium_Isolate-013_(NCI)	7.20105e-05	6.89682e-05	6.60187e-05	4.88321e-05	6.17801e-05	8.10033e-05	8.49725e-05	7.86764e-05	8.49388e-05	8.15116e-05	8.55422e-05	6.98228e-05
d__Bacteria;k__unclassified_d__Bacteria;p__Bacteroidetes;c__Flavobacteriia;o__Flavobacteriales;f__Crocinitomicaceae;g__Crocinitomix;s__Crocinitomix_algicola	3.44219e-06	7.28134e-06	1.20034e-06	4.14097e-06	1.36342e-06	4.25983e-06	1.29379e-05	5.90744e-06	1.78819e-05	1.3747e-06	1.23304e-06	6.95654e-05
d__Bacteria;k__unclassified_d__Bacteria;p__Lentisphaerae;c__unclassified_p__Lentisphaerae;o__unclassified_p__Lentisphaerae;f__unclassified_p__Lentisphaerae;g__unclassified_p__Lentisphaerae;s__Lentisphaerae_bacterium_RIFOXYA12_FULL_48_11	5.50061e-05	6.32413e-05	5.12717e-05	7.28185e-05	0.000104046	3.8405e-05	3.55793e-05	7.10683e-05	5.50094e-05	5.32899e-05	5.71052e-05	6.93939e-05
d__Bacteria;k__unclassified_d__Bacteria;p__Fibrobacteres;c__Fibrobacteria;o__Fibrobacterales;f__Fibrobacteraceae;g__Fibrobacter;s__Fibrobacter_sp._UWB7	9.34209e-05	9.14667e-05	4.11545e-05	7.89909e-05	7.85673e-05	9.52471e-05	6.59025e-05	4.86021e-05	5.80403e-05	0.000119195	0.000125385	6.93081e-05
d__Bacteria;k__unclassified_d__Bacteria;p__Firmicutes;c__Clostridia;o__Clostridiales;f__Lachnospiraceae;g__Herbinix;s__Herbinix_hemicellulosilytica	5.85171e-05	6.37322e-05	9.21689e-05	6.36771e-05	8.39358e-05	5.63761e-05	4.09027e-05	7.33955e-05	4.43258e-05	5.36133e-05	5.74135e-05	6.93081e-05
d__Bacteria;k__unclassified_d__Bacteria;p__Bacteroidetes;c__Bacteroidia;o__Bacteroidales;f__Bacteroidaceae;g__Bacteroides;s__Bacteroides_plebeius_CAG:211	4.61941e-05	3.68976e-05	2.52071e-05	3.36746e-05	3.57047e-05	2.92863e-05	2.98516e-05	4.47533e-05	2.15188e-05	5.27238e-05	3.45252e-05	6.92223e-05
d__Bacteria;k__unclassified_d__Bacteria;p__Firmicutes;c__Clostridia;o__Clostridiales;f__Ruminococcaceae;g__Acetivibrio;s__Acetivibrio_ethanolgignens	8.35074e-05	7.60859e-05	0.000134524	7.32873e-05	9.60362e-05	5.47121e-05	0.000106064	7.438e-05	4.43258e-05	6.84924e-05	5.15565e-05	6.92223e-05
d__Bacteria;k__unclassified_d__Bacteria;p__Firmicutes;c__Clostridia;o__Clostridiales;f__Lachnospiraceae;g__Stomatobaculum;s__Stomatobaculum_longum	6.69161e-05	7.39588e-05	0.000115061	9.75861e-05	7.69482e-05	8.47306e-05	0.000120484	0.000115016	5.62218e-05	0.000146446	4.63932e-05	6.90508e-05
d__Bacteria;k__unclassified_d__Bacteria;p__Bacteroidetes;c__Bacteroidia;o__Bacteroidales;f__Prevotellaceae;g__Prevotella;s__Prevotella_fusca	0.000231728	9.81754e-05	5.15289e-05	0.000138293	9.72292e-05	0.000108426	6.40831e-05	7.76918e-05	6.22076e-05	0.000248821	0.000114133	6.8965e-05
d__Bacteria;k__unclassified_d__Bacteria;p__Firmicutes;c__Clostridia;o__Clostridiales;f__Clostridiales_Family_XIII._Incertae_Sedis;g__Mogibacterium;s__Mogibacterium_diversum	7.20794e-05	6.19323e-05	6.97912e-05	4.45349e-05	5.01058e-05	6.36977e-05	4.59566e-05	5.34355e-05	2.47012e-05	4.68207e-05	2.52003e-05	6.87934e-05
d__Bacteria;k__unclassified_d__Bacteria;p__Bacteroidetes;c__unclassified_p__Bacteroidetes;o__unclassified_p__Bacteroidetes;f__unclassified_p__Bacteroidetes;g__unclassified_p__Bacteroidetes;s__Bacteroidetes_bacterium_ADurb.Bin013	7.73115e-05	8.37763e-05	9.66273e-05	9.91488e-05	8.01012e-05	5.61099e-05	5.128e-05	5.77318e-05	6.76631e-05	7.7145e-05	7.11311e-05	6.87077e-05
d__Bacteria;k__unclassified_d__Bacteria;p__Firmicutes;c__Clostridia;o__Clostridiales;f__Ruminococcaceae;g__Flavonifractor;s__unclassified_g__Flavonifractor	7.74492e-05	8.7867e-05	0.000109574	9.11012e-05	0.000122367	7.00209e-05	0.000110646	9.24604e-05	6.47838e-05	6.33171e-05	6.8742e-05	6.87077e-05
d__Bacteria;k__unclassified_d__Bacteria;p__Proteobacteria;c__Gammaproteobacteria;o__Aeromonadales;f__Succinivibrionaceae;g__Succinatimonas;s__Succinatimonas_sp._CAG:777	9.43847e-05	4.21336e-05	9.68846e-06	4.56287e-05	1.4742e-05	0.000272962	8.42313e-05	6.01485e-05	6.08438e-05	8.08647e-06	3.72224e-05	6.87077e-05
d__Bacteria;k__unclassified_d__Bacteria;p__Bacteroidetes;c__unclassified_p__Bacteroidetes;o__unclassified_p__Bacteroidetes;f__unclassified_p__Bacteroidetes;g__unclassified_p__Bacteroidetes;s__Bacteroidetes_bacterium_GWF2_41_31	7.15975e-05	3.9352e-05	4.32122e-05	4.40661e-05	7.567e-05	4.31973e-05	3.12666e-05	3.05218e-05	6.31169e-05	2.66854e-05	4.50831e-05	6.86219e-05
d__Bacteria;k__unclassified_d__Bacteria;p__Bacteroidetes;c__Bacteroidia;o__Bacteroidales;f__Rikenellaceae;g__Alistipes;s__Alistipes_sp._CAG:157	7.13909e-05	6.29959e-05	5.36723e-05	7.18809e-05	6.50183e-05	6.44964e-05	5.72099e-05	6.92782e-05	6.85724e-05	6.98671e-05	9.07827e-05	6.85361e-05
d__Bacteria;k__unclassified_d__Bacteria;p__Firmicutes;c__Clostridia;o__Clostridiales;f__Lachnospiraceae;g__Anaerostipes;s__Anaerostipes_hadrus	8.22682e-05	7.46951e-05	6.98769e-05	6.72712e-05	6.49331e-05	6.67595e-05	0.000124662	6.68615e-05	6.31927e-05	6.59856e-05	3.676e-05	6.85361e-05
d__Bacteria;k__unclassified_d__Bacteria;p__Bacteroidetes;c__unclassified_p__Bacteroidetes;o__unclassified_p__Bacteroidetes;f__unclassified_p__Bacteroidetes;g__unclassified_p__Bacteroidetes;s__Bacteroidetes_bacterium_HGW-Bacteroidetes-11	6.21659e-05	2.96162e-05	3.1466e-05	3.35184e-05	5.05319e-05	3.26143e-05	5.55252e-05	2.91792e-05	2.0155e-05	1.85989e-05	3.29068e-05	6.84503e-05
d__Bacteria;k__unclassified_d__Bacteria;p__Spirochaetes;c__Spirochaetia;o__Spirochaetales;f__Spirochaetaceae;g__Treponema;s__Treponema_berlinense	0.000220851	0.000104966	0.00023621	8.05535e-05	5.35996e-05	6.42302e-05	7.72906e-05	4.77071e-05	5.19028e-05	8.19968e-05	5.23272e-05	6.82788e-05
d__Bacteria;k__unclassified_d__Bacteria;p__Actinobacteria;c__Coriobacteriia;o__Coriobacteriales;f__Atopobiaceae;g__Olsenella;s__unclassified_g__Olsenella	0.00015304	0.000136218	0.000596054	0.000105868	9.96152e-05	7.30161e-05	0.000134972	9.16548e-05	7.45583e-05	7.94092e-05	0.000111821	6.8193e-05
d__Bacteria;k__unclassified_d__Bacteria;p__Firmicutes;c__Clostridia;o__Clostridiales;f__Clostridiales_Family_XIII._Incertae_Sedis;g__Emergencia;s__Emergencia_timonensis	8.36451e-05	0.000102266	0.000103572	0.00010915	0.000122708	9.69111e-05	7.65494e-05	0.000100158	4.35681e-05	8.27246e-05	4.34647e-05	6.8193e-05
d__Bacteria;k__unclassified_d__Bacteria;p__unclassified_d__Bacteria;c__unclassified_d__Bacteria;o__unclassified_d__Bacteria;f__unclassified_d__Bacteria;g__unclassified_d__Bacteria;s__uncultured_bacterium_Contig54	3.3045e-05	2.62619e-05	7.04771e-05	5.41451e-05	6.37401e-05	2.06335e-05	0.000309297	6.63244e-05	9.31978e-05	2.28847e-05	2.9593e-05	6.8193e-05
d__Bacteria;k__unclassified_d__Bacteria;p__Firmicutes;c__Clostridia;o__Clostridiales;f__Lachnospiraceae;g__Anaerocolumna;s__Anaerocolumna_xylanovorans	5.05313e-05	5.44055e-05	0.000101514	7.16465e-05	7.26875e-05	4.5061e-05	9.94603e-05	6.52504e-05	6.31927e-05	4.71441e-05	5.20189e-05	6.79357e-05
d__Bacteria;k__unclassified_d__Bacteria;p__Bacteroidetes;c__Bacteroidia;o__Bacteroidales;f__Tannerellaceae;g__Parabacteroides;s__Parabacteroides_provencensis	0.000145742	4.58152e-05	3.94397e-05	4.39099e-05	4.80607e-05	4.54603e-05	3.84768e-05	4.35897e-05	3.70518e-05	4.83571e-05	5.48703e-05	6.78499e-05
d__Bacteria;k__unclassified_d__Bacteria;p__unclassified_d__Bacteria;c__unclassified_d__Bacteria;o__unclassified_d__Bacteria;f__unclassified_d__Bacteria;g__unclassified_d__Bacteria;s__uncultured_bacterium_Contig1500	6.71226e-05	5.53055e-05	9.60272e-05	8.64133e-05	0.000100553	4.75902e-05	0.000242856	9.52351e-05	6.62993e-05	6.22658e-05	4.48519e-05	6.78499e-05
d__Bacteria;k__unclassified_d__Bacteria;p__Firmicutes;c__Clostridia;o__Clostridiales;f__Oscillospiraceae;g__Oscillibacter;s__unclassified_g__Oscillibacter	6.84306e-05	9.41666e-05	8.09372e-05	6.75837e-05	8.6407e-05	6.42302e-05	4.44067e-05	6.53399e-05	6.11469e-05	6.90585e-05	4.54684e-05	6.75068e-05
d__Bacteria;k__unclassified_d__Bacteria;p__Firmicutes;c__Clostridia;o__Clostridiales;f__unclassified_o__Clostridiales;g__unclassified_o__Clostridiales;s__Clostridiales_bacterium_52_15	7.45577e-05	6.65956e-05	0.00013238	9.12575e-05	7.86525e-05	0.000103101	8.22771e-05	7.25004e-05	6.6375e-05	7.39912e-05	4.65473e-05	6.7421e-05
d__Bacteria;k__unclassified_d__Bacteria;p__Chloroflexi;c__Anaerolineae;o__unclassified_c__Anaerolineae;f__unclassified_c__Anaerolineae;g__unclassified_c__Anaerolineae;s__Anaerolineae_bacterium	6.07201e-05	5.57963e-05	6.31893e-05	5.7661e-05	6.2121e-05	4.14002e-05	7.60103e-05	6.16701e-05	4.31135e-05	4.25348e-05	3.71454e-05	6.73352e-05
d__Bacteria;k__unclassified_d__Bacteria;p__Firmicutes;c__Clostridia;o__Clostridiales;f__Lachnospiraceae;g__unclassified_f__Lachnospiraceae;s__Lachnospiraceae_bacterium_ND2006	6.83618e-05	5.30147e-05	8.47097e-05	6.63336e-05	6.76599e-05	4.1733e-05	0.000131131	6.61454e-05	4.85689e-05	4.77911e-05	3.72995e-05	6.73352e-05
d__Bacteria;k__unclassified_d__Bacteria;p__Firmicutes;c__Clostridia;o__Clostridiales;f__unclassified_o__Clostridiales;g__unclassified_o__Clostridiales;s__uncultured_Clostridiales_bacterium	9.34209e-05	9.08122e-05	0.000133666	0.000114306	0.000102001	0.000114749	9.33956e-05	9.73833e-05	6.65266e-05	8.64444e-05	5.64887e-05	6.72494e-05
d__Bacteria;k__unclassified_d__Bacteria;p__Firmicutes;c__unclassified_p__Firmicutes;o__unclassified_p__Firmicutes;f__unclassified_p__Firmicutes;g__unclassified_p__Firmicutes;s__Firmicutes_bacterium_ADurb.Bin248	7.5315e-05	9.78481e-05	0.000198228	0.000133839	0.000117169	7.82743e-05	6.55656e-05	9.06703e-05	6.55416e-05	0.000108844	5.61034e-05	6.72494e-05
d__Bacteria;k__unclassified_d__Bacteria;p__Candidatus_Cloacimonetes;c__unclassified_p__Candidatus_Cloacimonetes;o__unclassified_p__Candidatus_Cloacimonetes;f__unclassified_p__Candidatus_Cloacimonetes;g__unclassified_p__Candidatus_Cloacimonetes;s__Candidatus_Cloacimonetes_bacterium	5.64518e-05	5.26056e-05	7.40781e-05	6.39896e-05	6.71486e-05	6.35646e-05	5.68056e-05	5.12873e-05	4.71293e-05	5.48263e-05	5.06318e-05	6.71637e-05
d__Bacteria;k__unclassified_d__Bacteria;p__Firmicutes;c__Erysipelotrichia;o__Erysipelotrichales;f__Erysipelotrichaceae;g__Kandleria;s__Kandleria_vitulina	8.16486e-05	0.00011732	0.000113775	0.000118135	8.63218e-05	6.03697e-05	0.00023268	0.000114658	7.04666e-05	8.47462e-05	6.67384e-05	6.68206e-05
d__Bacteria;k__unclassified_d__Bacteria;p__Firmicutes;c__Clostridia;o__Clostridiales;f__Ruminococcaceae;g__Flavonifractor;s__Flavonifractor_sp._An92	7.81376e-05	7.15862e-05	0.000101086	9.66486e-05	0.000111886	6.03697e-05	7.80318e-05	9.12968e-05	6.72085e-05	9.46117e-05	4.34647e-05	6.67348e-05
d__Bacteria;k__unclassified_d__Bacteria;p__Firmicutes;c__Clostridia;o__Clostridiales;f__Clostridiaceae;g__Clostridium;s__Clostridium_sp._CAG:343	0.000128531	0.000894705	0.000954784	0.000180484	0.000193436	0.000102502	0.000427962	0.000308529	0.000262469	0.000404485	0.000381549	6.65632e-05
d__Bacteria;k__unclassified_d__Bacteria;p__unclassified_d__Bacteria;c__unclassified_d__Bacteria;o__unclassified_d__Bacteria;f__unclassified_d__Bacteria;g__unclassified_d__Bacteria;s__uncultured_bacterium_Contigcl_1556	6.35427e-05	0.000101612	0.000107516	0.000107743	0.000134042	4.47947e-05	7.93121e-05	0.00010159	3.36421e-05	5.24812e-05	6.8665e-05	6.65632e-05
d__Bacteria;k__unclassified_d__Bacteria;p__Bacteroidetes;c__unclassified_p__Bacteroidetes;o__unclassified_p__Bacteroidetes;f__unclassified_p__Bacteroidetes;g__unclassified_p__Bacteroidetes;s__Bacteroidetes_bacterium_GWF2_40_14	0.000122404	8.36127e-05	0.000128265	9.49297e-05	9.74848e-05	5.08517e-05	6.21964e-05	9.94419e-05	7.02393e-05	7.65789e-05	5.10171e-05	6.64774e-05
d__Bacteria;k__unclassified_d__Bacteria;p__Firmicutes;c__Bacilli;o__Lactobacillales;f__Streptococcaceae;g__Streptococcus;s__Streptococcus_pneumoniae	8.88772e-05	7.99311e-05	9.71418e-05	9.34452e-05	8.21463e-05	9.27178e-05	7.04847e-05	8.24356e-05	6.23592e-05	6.67943e-05	6.82026e-05	6.62201e-05
d__Bacteria;k__unclassified_d__Bacteria;p__Firmicutes;c__Clostridia;o__Clostridiales;f__Ruminococcaceae;g__Ruminococcus;s__Ruminococcus_sp._AM42-11	3.97228e-05	6.30777e-05	4.22691e-05	6.41459e-05	6.54443e-05	3.70738e-05	3.62531e-05	4.51114e-05	2.52316e-05	5.33707e-05	3.25985e-05	6.62201e-05
d__Bacteria;k__unclassified_d__Bacteria;p__unclassified_d__Bacteria;c__unclassified_d__Bacteria;o__unclassified_d__Bacteria;f__unclassified_d__Bacteria;g__unclassified_d__Bacteria;s__uncultured_bacterium_Contig27	5.08755e-05	4.17245e-05	7.58786e-05	7.95378e-05	8.92191e-05	3.58092e-05	0.000173853	9.58616e-05	6.88755e-05	4.04324e-05	4.17693e-05	6.61343e-05
d__Bacteria;k__unclassified_d__Bacteria;p__Firmicutes;c__unclassified_p__Firmicutes;o__unclassified_p__Firmicutes;f__unclassified_p__Firmicutes;g__unclassified_p__Firmicutes;s__Firmicutes_bacterium_ASF500	7.33874e-05	8.8276e-05	0.000134781	0.000105087	9.98708e-05	7.34154e-05	7.79644e-05	8.50313e-05	8.31203e-05	8.03795e-05	4.93987e-05	6.59628e-05
d__Bacteria;k__unclassified_d__Bacteria;p__unclassified_d__Bacteria;c__unclassified_d__Bacteria;o__unclassified_d__Bacteria;f__unclassified_d__Bacteria;g__unclassified_d__Bacteria;s__uncultured_bacterium_Contig15	5.6383e-05	4.34426e-05	6.91053e-05	7.46936e-05	7.87377e-05	3.98028e-05	0.000275807	7.24109e-05	6.56173e-05	3.91385e-05	3.52958e-05	6.59628e-05
d__Bacteria;k__unclassified_d__Bacteria;p__Firmicutes;c__Clostridia;o__Clostridiales;f__unclassified_o__Clostridiales;g__unclassified_o__Clostridiales;s__Clostridiales_bacterium_41_12_two_minus	7.11844e-05	7.05226e-05	9.29406e-05	6.91463e-05	9.5951e-05	6.33649e-05	6.9137e-05	7.3485e-05	5.33425e-05	7.5932e-05	7.08228e-05	6.5877e-05
d__Bacteria;k__unclassified_d__Bacteria;p__Proteobacteria;c__Gammaproteobacteria;o__Pseudomonadales;f__Moraxellaceae;g__Moraxella;s__Moraxella_sp._VT-16-12	4.75022e-06	7.36315e-07	1.28608e-06	2.34394e-07	8.5214e-08	6.98878e-06	4.0431e-07	8.95067e-08	1.81849e-06	4.04324e-07	3.0826e-07	6.57054e-05
d__Bacteria;k__unclassified_d__Bacteria;p__Firmicutes;c__Bacilli;o__Bacillales;f__Bacillaceae;g__Bacillus_f__Bacillaceae;s__Bacillus_sp._CAG:988	0.000109737	9.48211e-05	6.11316e-05	8.07879e-05	6.91938e-05	4.14002e-05	9.02285e-05	9.30869e-05	2.75805e-05	7.43147e-05	3.69142e-05	6.56197e-05
d__Bacteria;k__unclassified_d__Bacteria;p__Firmicutes;c__Clostridia;o__Clostridiales;f__Lachnospiraceae;g__Butyrivibrio;s__Butyrivibrio_sp._X503	8.74315e-05	8.70488e-05	0.000115747	0.000102352	8.21463e-05	4.19327e-05	0.000189487	9.46086e-05	5.82676e-05	7.31826e-05	6.17291e-05	6.56197e-05
d__Bacteria;k__unclassified_d__Bacteria;p__Firmicutes;c__Clostridia;o__Clostridiales;f__Eubacteriaceae;g__Eubacterium;s__Eubacterium_sp._OM08-24	0.00010953	0.000104802	0.000123292	0.000152122	0.000100808	0.000322416	0.000138341	0.000546707	9.88806e-05	0.000192701	7.15164e-05	6.55339e-05
d__Bacteria;k__unclassified_d__Bacteria;p__Bacteroidetes;c__Bacteroidia;o__Bacteroidales;f__Muribaculaceae;g__unclassified_f__Muribaculaceae;s__Muribaculaceae_bacterium_Isolate-102_(HZI)	6.05825e-05	7.19953e-05	9.73132e-05	6.19582e-05	7.29432e-05	8.25341e-05	4.6024e-05	6.03275e-05	7.9256e-05	8.79808e-05	5.96484e-05	6.54481e-05
d__Bacteria;k__unclassified_d__Bacteria;p__Firmicutes;c__Clostridia;o__Clostridiales;f__Ruminococcaceae;g__Angelakisella;s__Angelakisella_massiliensis	7.2217e-05	8.08311e-05	9.92852e-05	9.30545e-05	8.05272e-05	5.98373e-05	5.72099e-05	8.33307e-05	5.36456e-05	6.85733e-05	4.50831e-05	6.53623e-05
d__Bacteria;k__unclassified_d__Bacteria;p__unclassified_d__Bacteria;c__unclassified_d__Bacteria;o__unclassified_d__Bacteria;f__unclassified_d__Bacteria;g__unclassified_d__Bacteria;s__bacterium_1XD21-13	6.8293e-05	8.25491e-05	0.000113003	0.00010493	8.24019e-05	4.95205e-05	4.85846e-05	7.51856e-05	4.38712e-05	7.26974e-05	5.85695e-05	6.53623e-05
d__Bacteria;k__unclassified_d__Bacteria;p__Fibrobacteres;c__Fibrobacteria;o__Fibrobacterales;f__Fibrobacteraceae;g__Fibrobacter;s__Fibrobacter_sp._UWS2	3.58676e-05	3.36251e-05	2.53786e-05	2.44551e-05	5.99907e-05	1.59743e-05	2.75605e-05	1.69168e-05	2.70501e-05	2.05396e-05	2.43526e-05	6.52766e-05
d__Bacteria;k__unclassified_d__Bacteria;p__Fibrobacteres;c__Fibrobacteria;o__Fibrobacterales;f__Fibrobacteraceae;g__Fibrobacter;s__Fibrobacter_sp._UWT3	4.72956e-05	6.01324e-05	4.28693e-05	8.36787e-05	3.97097e-05	0.000200811	6.07813e-05	5.54941e-05	3.62941e-05	0.000125098	7.07457e-05	6.52766e-05
d__Bacteria;k__unclassified_d__Bacteria;p__Bacteroidetes;c__Bacteroidia;o__Bacteroidales;f__Bacteroidaceae;g__Bacteroides;s__Bacteroides_sp._KFT8	9.00476e-05	4.45062e-05	4.50985e-05	3.094e-05	3.86872e-05	3.6741e-05	2.72909e-05	3.3923e-05	4.69778e-05	4.43947e-05	4.28482e-05	6.51908e-05
d__Bacteria;k__unclassified_d__Bacteria;p__Firmicutes;c__Clostridia;o__Clostridiales;f__Ruminococcaceae;g__Flavonifractor;s__Flavonifractor_sp._An135	9.59681e-05	8.49217e-05	9.23404e-05	0.000132042	0.000120493	0.000152422	7.44604e-05	0.000103291	7.88772e-05	7.07566e-05	5.27125e-05	6.51908e-05
d__Bacteria;k__unclassified_d__Bacteria;p__unclassified_d__Bacteria;c__unclassified_d__Bacteria;o__unclassified_d__Bacteria;f__unclassified_d__Bacteria;g__unclassified_d__Bacteria;s__uncultured_bacterium_Contig1767	4.59876e-05	3.6734e-05	6.92767e-05	7.9694e-05	9.33945e-05	2.90866e-05	0.000429984	9.54141e-05	9.48648e-05	3.85725e-05	3.66059e-05	6.5105e-05
d__Bacteria;k__unclassified_d__Bacteria;p__Bacteroidetes;c__unclassified_p__Bacteroidetes;o__unclassified_p__Bacteroidetes;f__unclassified_p__Bacteroidetes;g__unclassified_p__Bacteroidetes;s__Bacteroidetes_bacterium_GWE2_42_24	5.27343e-05	2.0126e-05	2.35781e-05	3.22683e-05	4.47373e-05	1.52422e-05	3.92181e-05	4.39478e-05	2.43981e-05	1.73859e-05	1.35635e-05	6.50192e-05
d__Bacteria;k__unclassified_d__Bacteria;p__Firmicutes;c__Clostridia;o__Clostridiales;f__Ruminococcaceae;g__Acutalibacter;s__Acutalibacter_sp._1XD8-36	5.21835e-05	3.86975e-05	5.62445e-05	6.78962e-05	7.0472e-05	5.55774e-05	5.87597e-05	4.67225e-05	4.61443e-05	5.11065e-05	2.71269e-05	6.50192e-05
d__Bacteria;k__unclassified_d__Bacteria;p__Firmicutes;c__unclassified_p__Firmicutes;o__unclassified_p__Firmicutes;f__unclassified_p__Firmicutes;g__unclassified_p__Firmicutes;s__Firmicutes_bacterium_HGW-Firmicutes-16	9.67254e-05	7.72313e-05	0.000113947	9.9852e-05	0.000120833	0.000110622	6.28702e-05	8.11826e-05	5.76614e-05	9.27518e-05	4.42354e-05	6.50192e-05
d__Bacteria;k__unclassified_d__Bacteria;p__Fibrobacteres;c__Fibrobacteria;o__Fibrobacterales;f__Fibrobacteraceae;g__Fibrobacter;s__Fibrobacter_sp._UWB5	0.000112146	6.65547e-05	6.10458e-05	9.40702e-05	8.60661e-05	8.53297e-05	6.40831e-05	5.17349e-05	5.67522e-05	7.14036e-05	8.14578e-05	6.46761e-05
d__Bacteria;k__unclassified_d__Bacteria;p__Planctomycetes;c__Phycisphaerae;o__Phycisphaerales;f__unclassified_o__Phycisphaerales;g__unclassified_o__Phycisphaerales;s__Phycisphaerales_bacterium	6.21659e-05	5.96415e-05	6.85908e-05	4.66445e-05	7.59257e-05	4.1733e-05	3.63879e-05	6.36392e-05	4.68262e-05	5.64436e-05	3.29839e-05	6.46761e-05
d__Bacteria;k__unclassified_d__Bacteria;p__unclassified_d__Bacteria;c__unclassified_d__Bacteria;o__unclassified_d__Bacteria;f__unclassified_d__Bacteria;g__unclassified_d__Bacteria;s__uncultured_bacterium_Contig87	3.97917e-05	4.0661e-05	7.17632e-05	6.17238e-05	6.58704e-05	2.84876e-05	0.000176347	6.34602e-05	7.53917e-05	3.72786e-05	3.54499e-05	6.45903e-05
d__Bacteria;k__unclassified_d__Bacteria;p__Bacteroidetes;c__Bacteroidia;o__Bacteroidales;f__Muribaculaceae;g__Duncaniella;s__Duncaniella_freteri	3.97917e-05	4.67151e-05	5.34151e-05	4.14097e-05	3.86872e-05	3.94034e-05	3.56467e-05	4.01885e-05	4.53108e-05	3.61465e-05	4.80886e-05	6.45046e-05
d__Bacteria;k__unclassified_d__Bacteria;p__Bacteroidetes;c__Bacteroidia;o__Bacteroidales;f__Rikenellaceae;g__Alistipes;s__Alistipes_ihumii	6.92568e-05	7.72313e-05	8.35951e-05	6.21926e-05	7.83969e-05	5.63761e-05	6.19268e-05	5.72843e-05	5.7813e-05	9.07302e-05	5.84153e-05	6.45046e-05
d__Bacteria;k__unclassified_d__Bacteria;p__Firmicutes;c__Clostridia;o__Clostridiales;f__Lachnospiraceae;g__Roseburia;s__Roseburia_sp._499	7.36628e-05	6.18505e-05	0.000107688	7.93034e-05	7.66074e-05	7.50129e-05	0.000102223	9.66672e-05	3.87945e-05	8.43419e-05	5.75676e-05	6.45046e-05
d__Bacteria;k__unclassified_d__Bacteria;p__Actinobacteria;c__unclassified_p__Actinobacteria;o__unclassified_p__Actinobacteria;f__unclassified_p__Actinobacteria;g__unclassified_p__Actinobacteria;s__unclassified_p__Actinobacteria	3.64872e-05	3.73066e-05	6.22462e-05	3.95345e-05	4.77198e-05	2.5559e-05	0.000208826	4.91392e-05	0.000108503	9.00024e-05	3.09031e-05	6.44188e-05
d__Bacteria;k__unclassified_d__Bacteria;p__Firmicutes;c__Clostridia;o__Clostridiales;f__Ruminococcaceae;g__unclassified_f__Ruminococcaceae;s__[Eubacterium]_siraeum	7.75869e-05	7.56769e-05	0.000113003	0.000125401	7.53292e-05	0.000113152	8.59833e-05	8.35992e-05	7.56948e-05	8.77382e-05	5.87236e-05	6.4333e-05
d__Bacteria;k__unclassified_d__Bacteria;p__Bacteroidetes;c__Bacteroidia;o__Bacteroidales;f__Bacteroidaceae;g__Bacteroides;s__Bacteroides_propionicifaciens	3.75198e-05	4.45062e-05	2.99228e-05	4.07846e-05	4.28626e-05	4.30642e-05	2.85039e-05	4.36793e-05	7.77406e-05	3.39632e-05	6.64301e-05	6.42472e-05
d__Bacteria;k__unclassified_d__Bacteria;p__Bacteroidetes;c__Bacteroidia;o__Bacteroidales;f__Prevotellaceae;g__Prevotella;s__Prevotella_sp._oral_taxon_306	0.000129908	7.51042e-05	4.4927e-05	7.61e-05	4.9765e-05	6.35646e-05	3.76682e-05	5.50466e-05	6.04649e-05	9.9221e-05	0.000105425	6.41615e-05
d__Bacteria;k__unclassified_d__Bacteria;p__Bacteroidetes;c__Bacteroidia;o__Bacteroidales;f__Muribaculaceae;g__Duncaniella;s__Duncaniella_dubosii	0.000114212	0.000103984	8.94253e-05	0.000104774	7.72039e-05	9.00554e-05	8.54442e-05	6.73985e-05	8.69089e-05	9.94636e-05	9.75644e-05	6.39899e-05
d__Bacteria;k__unclassified_d__Bacteria;p__Fibrobacteres;c__Fibrobacteria;o__Fibrobacterales;f__Fibrobacteraceae;g__Fibrobacter;s__Fibrobacter_sp._UWR2	4.76398e-05	6.87228e-05	4.83565e-05	9.65704e-05	7.5244e-05	0.000134584	7.55386e-05	6.82041e-05	3.74307e-05	8.14308e-05	9.97993e-05	6.39041e-05
d__Bacteria;k__unclassified_d__Bacteria;p__Firmicutes;c__Clostridia;o__Candidatus_Borkfalkiales;f__Candidatus_Borkfalkiaceae;g__Candidatus_Borkfalkia;s__Candidatus_Borkfalkia_ceftriaxoniphila	4.0067e-05	5.95597e-05	7.27063e-05	5.75829e-05	8.11237e-05	4.5061e-05	6.77219e-05	5.80898e-05	4.97813e-05	5.66053e-05	5.40997e-05	6.39041e-05
d__Bacteria;k__unclassified_d__Bacteria;p__Firmicutes;c__Clostridia;o__Clostridiales;f__Clostridiaceae;g__Clostridium;s__Clostridium_sp._OM08-29	4.99805e-05	2.17622e-05	5.58158e-05	2.66428e-05	3.22961e-05	2.5093e-05	1.59029e-05	2.40773e-05	6.4405e-05	2.28039e-05	1.44882e-05	6.37326e-05
d__Bacteria;k__unclassified_d__Bacteria;p__Proteobacteria;c__Epsilonproteobacteria;o__unclassified_c__Epsilonproteobacteria;f__unclassified_c__Epsilonproteobacteria;g__unclassified_c__Epsilonproteobacteria;s__Epsilonproteobacteria_bacterium	3.28384e-05	0.000105457	4.28693e-05	9.92269e-05	6.43366e-05	2.30297e-05	7.09564e-05	3.12378e-05	5.8798e-05	6.61473e-05	2.21177e-05	6.37326e-05
d__Bacteria;k__unclassified_d__Bacteria;p__Firmicutes;c__Clostridia;o__Clostridiales;f__Ruminococcaceae;g__Subdoligranulum;s__Subdoligranulum_sp._APC924/74	3.89655e-05	5.16239e-05	7.75076e-05	5.62546e-05	5.76899e-05	4.69247e-05	0.000130794	7.3306e-05	5.48579e-05	4.71441e-05	4.08445e-05	6.34752e-05
d__Bacteria;k__unclassified_d__Bacteria;p__Bacteroidetes;c__Bacteroidia;o__Bacteroidales;f__Bacteroidaceae;g__Bacteroides;s__Bacteroides_caecimuri	2.58164e-05	4.03337e-05	3.12946e-05	3.4456e-05	3.36595e-05	6.68926e-05	2.74257e-05	4.57379e-05	0.000192154	0.000121863	3.93803e-05	6.32179e-05
d__Bacteria;k__unclassified_d__Bacteria;p__Firmicutes;c__Clostridia;o__Clostridiales;f__Lachnospiraceae;g__Blautia;s__Blautia_wexlerae	6.02382e-05	6.47958e-05	7.29635e-05	7.70376e-05	5.26622e-05	7.26167e-05	7.50669e-05	5.90744e-05	3.98553e-05	8.38567e-05	4.92446e-05	6.31321e-05
d__Bacteria;k__unclassified_d__Bacteria;p__Firmicutes;c__Clostridia;o__Clostridiales;f__Lachnospiraceae;g__Roseburia;s__Roseburia_sp._AM16-25	3.18746e-05	4.81877e-05	7.27063e-05	4.32067e-05	6.63817e-05	3.18156e-05	3.80051e-05	8.78956e-05	4.47046e-05	4.64164e-05	3.57582e-05	6.31321e-05
d__Bacteria;k__unclassified_d__Bacteria;p__Firmicutes;c__Clostridia;o__Clostridiales;f__Ruminococcaceae;g__unclassified_f__Ruminococcaceae;s__Ruminococcaceae_bacterium_R-25	0.000114762	0.000114947	0.000132723	0.000168139	0.000102172	0.000110423	9.27891e-05	9.02227e-05	6.66781e-05	0.000119195	6.7509e-05	6.31321e-05
d__Bacteria;k__unclassified_d__Bacteria;p__Firmicutes;c__Clostridia;o__Clostridiales;f__Ruminococcaceae;g__Subdoligranulum;s__Subdoligranulum_sp._AF14-43	3.00159e-05	4.89241e-05	3.7725e-05	4.26598e-05	5.41961e-05	5.82398e-05	2.47303e-05	4.22471e-05	2.91717e-05	4.47182e-05	2.29654e-05	6.29606e-05
d__Bacteria;k__unclassified_d__Bacteria;p__Firmicutes;c__Clostridia;o__Clostridiales;f__Clostridiales_Family_XIII._Incertae_Sedis;g__unclassified_f__Clostridiales_Family_XIII._Incertae_Sedis;s__Clostridiales_Family_XIII_bacterium_RF-744-FAT-WT-3	7.47643e-05	7.15862e-05	0.000118834	0.000106728	0.000108392	8.3466e-05	0.000115094	9.69357e-05	4.9857e-05	0.000131486	3.99968e-05	6.28748e-05
d__Bacteria;k__unclassified_d__Bacteria;p__Bacteroidetes;c__Flavobacteriia;o__Flavobacteriales;f__Cryomorphaceae;g__unclassified_f__Cryomorphaceae;s__Cryomorphaceae_bacterium	2.26496e-05	3.29706e-05	3.00085e-05	2.88305e-05	3.16144e-05	2.57586e-05	2.46629e-05	1.79013e-05	1.90184e-05	2.89496e-05	5.13253e-05	6.27032e-05
d__Bacteria;k__unclassified_d__Bacteria;p__Bacteroidetes;c__Flavobacteriia;o__Flavobacteriales;f__Flavobacteriaceae;g__Capnocytophaga;s__Capnocytophaga_canimorsus	7.08402e-05	6.41412e-05	5.76163e-05	6.86775e-05	4.27774e-05	6.1834e-05	4.09701e-05	5.75528e-05	5.59187e-05	6.74412e-05	4.91675e-05	6.25317e-05
d__Bacteria;k__unclassified_d__Bacteria;p__Bacteroidetes;c__Bacteroidia;o__Bacteroidales;f__unclassified_o__Bacteroidales;g__unclassified_o__Bacteroidales;s__Bacteroidales_bacterium_Barb6XT	6.59523e-05	3.59158e-05	3.66104e-05	5.12542e-05	5.90533e-05	4.35301e-05	4.97975e-05	3.67872e-05	3.54606e-05	2.82218e-05	3.24444e-05	6.24459e-05
d__Bacteria;k__unclassified_d__Bacteria;p__Firmicutes;c__Clostridia;o__Clostridiales;f__Lachnospiraceae;g__unclassified_f__Lachnospiraceae;s__Lachnospiraceae_bacterium_WCA-9-b2	4.61253e-05	6.95409e-05	7.65645e-05	6.68024e-05	4.81459e-05	4.28645e-05	4.52827e-05	6.41763e-05	4.97813e-05	6.26702e-05	5.74135e-05	6.24459e-05
d__Bacteria;k__unclassified_d__Bacteria;p__unclassified_d__Bacteria;c__unclassified_d__Bacteria;o__unclassified_d__Bacteria;f__unclassified_d__Bacteria;g__unclassified_d__Bacteria;s__uncultured_bacterium_LAB25	2.89144e-05	2.68346e-05	9.51698e-06	2.98462e-05	3.76646e-05	2.79551e-05	1.48247e-05	5.65682e-05	3.67487e-05	3.25885e-05	9.16304e-05	6.23601e-05
d__Bacteria;k__unclassified_d__Bacteria;p__Bacteroidetes;c__Bacteroidia;o__Bacteroidales;f__Bacteroidaceae;g__Bacteroides;s__Bacteroides_cutis	5.65207e-05	4.4588e-05	3.66961e-05	4.53162e-05	3.09327e-05	3.21484e-05	2.63475e-05	4.52009e-05	6.94059e-05	4.57694e-05	5.3252e-05	6.21886e-05
d__Bacteria;k__unclassified_d__Bacteria;p__Firmicutes;c__Clostridia;o__Clostridiales;f__Lachnospiraceae;g__Coprococcus;s__unclassified_g__Coprococcus	5.24589e-05	4.52425e-05	6.66189e-05	5.78954e-05	6.05019e-05	0.000142638	5.08083e-05	4.6812e-05	4.33408e-05	5.24003e-05	3.40628e-05	6.21886e-05
d__Bacteria;k__unclassified_d__Bacteria;p__Firmicutes;c__Negativicutes;o__Acidaminococcales;f__Acidaminococcaceae;g__Phascolarctobacterium;s__Phascolarctobacterium_succinatutens	3.72444e-05	4.58152e-05	5.95026e-05	4.1019e-05	6.8086e-05	7.72759e-05	6.11856e-05	4.58274e-05	5.31152e-05	4.93275e-05	3.45252e-05	6.21028e-05
d__Bacteria;k__unclassified_d__Bacteria;p__Planctomycetes;c__Phycisphaerae;o__unclassified_c__Phycisphaerae;f__unclassified_c__Phycisphaerae;g__unclassified_c__Phycisphaerae;s__Phycisphaerae_bacterium	9.24571e-05	0.000101939	7.81936e-05	7.89127e-05	0.000105239	5.37138e-05	3.82073e-05	8.57474e-05	6.87997e-05	5.6201e-05	5.40226e-05	6.21028e-05
d__Bacteria;k__unclassified_d__Bacteria;p__Verrucomicrobia;c__Verrucomicrobiae;o__Verrucomicrobiales;f__Verrucomicrobia_subdivision_3;g__unclassified_f__Verrucomicrobia_subdivision_3;s__Verrucomicrobia_subdivision_3_bacterium	4.30962e-05	5.84962e-05	4.98998e-05	7.63344e-05	9.02416e-05	3.90706e-05	3.07276e-05	6.46238e-05	4.36439e-05	4.62546e-05	4.30023e-05	6.21028e-05
d__Bacteria;k__unclassified_d__Bacteria;p__Firmicutes;c__Clostridia;o__Clostridiales;f__Ruminococcaceae;g__Pseudoflavonifractor;s__Pseudoflavonifractor_sp._AF19-9AC	8.81888e-05	8.74579e-05	0.000128779	0.000103602	0.0001095	8.41316e-05	9.94603e-05	9.15653e-05	7.64525e-05	8.98407e-05	5.53327e-05	6.2017e-05
d__Bacteria;k__unclassified_d__Bacteria;p__Firmicutes;c__unclassified_p__Firmicutes;o__unclassified_p__Firmicutes;f__unclassified_p__Firmicutes;g__unclassified_p__Firmicutes;s__Firmicutes_bacterium_ADurb.Bin182	5.37669e-05	7.24862e-05	0.000165132	0.000108525	9.92743e-05	7.30161e-05	9.76409e-05	6.59664e-05	3.65972e-05	8.33715e-05	5.05547e-05	6.19312e-05
d__Bacteria;k__unclassified_d__Bacteria;p__unclassified_d__Bacteria;c__unclassified_d__Bacteria;o__unclassified_d__Bacteria;f__unclassified_d__Bacteria;g__unclassified_d__Bacteria;s__bacterium_D16-76	5.42488e-05	5.62054e-05	6.98769e-05	0.000102508	7.59257e-05	5.71749e-05	6.5633e-05	7.58122e-05	5.21302e-05	6.33171e-05	5.22501e-05	6.18455e-05
d__Bacteria;k__unclassified_d__Bacteria;p__Firmicutes;c__Clostridia;o__Clostridiales;f__Clostridiaceae;g__Clostridium;s__Clostridium_sp._CAG:1013	7.53839e-05	5.93961e-05	9.26834e-05	0.000100321	8.33393e-05	5.22494e-05	0.000167923	8.41363e-05	5.75099e-05	6.3964e-05	6.01878e-05	6.15881e-05
d__Bacteria;k__unclassified_d__Bacteria;p__Firmicutes;c__Clostridia;o__Clostridiales;f__Lachnospiraceae;g__Butyrivibrio;s__Butyrivibrio_sp._AD3002	7.01517e-05	5.8578e-05	7.57071e-05	0.000103133	9.08381e-05	3.3413e-05	3.45685e-05	8.7806e-05	8.14534e-05	5.51497e-05	5.61034e-05	6.15024e-05
d__Bacteria;k__unclassified_d__Bacteria;p__Fibrobacteres;c__Fibrobacteria;o__Fibrobacterales;f__Fibrobacteraceae;g__Fibrobacter;s__Fibrobacter_sp._UWB2	9.09425e-05	9.03214e-05	4.14117e-05	8.12567e-05	5.60708e-05	5.16504e-05	0.000110646	5.21824e-05	9.72894e-05	9.17006e-05	0.000157059	6.11592e-05
d__Bacteria;k__unclassified_d__Bacteria;p__Firmicutes;c__Clostridia;o__Clostridiales;f__Lachnospiraceae;g__Hespellia;s__Hespellia_stercorisuis	5.17705e-05	6.48776e-05	8.74533e-05	8.7976e-05	8.62366e-05	5.87723e-05	0.000107075	9.12073e-05	5.19028e-05	6.76029e-05	5.10941e-05	6.11592e-05
d__Bacteria;k__unclassified_d__Bacteria;p__Fibrobacteres;c__Fibrobacteria;o__Fibrobacterales;f__Fibrobacteraceae;g__Fibrobacter;s__Fibrobacter_sp._UWH9	1.75551e-05	2.0126e-05	2.00628e-05	1.86734e-05	2.31782e-05	3.09503e-05	1.64419e-05	2.71205e-05	3.52333e-05	2.41786e-05	2.127e-05	6.10735e-05
d__Bacteria;k__unclassified_d__Bacteria;p__Firmicutes;c__Clostridia;o__Clostridiales;f__Lachnospiraceae;g__Lachnoclostridium;s__Lachnoclostridium_sp._An14	5.96875e-05	6.07051e-05	8.89109e-05	7.32873e-05	8.75148e-05	5.4579e-05	5.566e-05	6.6772e-05	3.9628e-05	5.43411e-05	3.42169e-05	6.10735e-05
d__Bacteria;k__unclassified_d__Bacteria;p__Candidatus_Saccharibacteria;c__unclassified_p__Candidatus_Saccharibacteria;o__unclassified_p__Candidatus_Saccharibacteria;f__unclassified_p__Candidatus_Saccharibacteria;g__unclassified_p__Candidatus_Saccharibacteria;s__TM7_phylum_sp._oral_taxon_352	7.29743e-06	8.33673e-05	2.25492e-05	9.13356e-05	0.000126628	0.0001246	4.6563e-05	1.62902e-05	6.47081e-05	4.26157e-05	6.18062e-05	6.09877e-05
d__Bacteria;k__unclassified_d__Bacteria;p__Firmicutes;c__unclassified_p__Firmicutes;o__unclassified_p__Firmicutes;f__unclassified_p__Firmicutes;g__unclassified_p__Firmicutes;s__Firmicutes_bacterium_CAG:114	7.93079e-05	6.72501e-05	0.000128994	0.000101415	0.000121089	7.74756e-05	0.00010667	7.56331e-05	7.29671e-05	8.93555e-05	4.98611e-05	6.09019e-05
d__Bacteria;k__unclassified_d__Bacteria;p__Bacteroidetes;c__Bacteroidia;o__Bacteroidales;f__Bacteroidaceae;g__Bacteroides;s__Bacteroides_stercoris_CAG:120	4.78464e-05	3.66521e-05	3.22377e-05	5.1723e-05	3.72385e-05	4.6725e-05	4.36655e-05	6.81146e-05	5.28879e-05	4.77102e-05	9.13992e-05	6.08161e-05
d__Bacteria;k__unclassified_d__Bacteria;p__Bacteroidetes;c__Bacteroidia;o__Bacteroidales;f__Prevotellaceae;g__Paraprevotella;s__unclassified_g__Paraprevotella	2.41641e-05	8.28764e-05	3.11231e-05	3.20339e-05	3.59603e-05	5.17835e-05	5.9164e-05	3.66082e-05	3.09902e-05	2.8707e-05	2.68186e-05	6.08161e-05
d__Bacteria;k__unclassified_d__Bacteria;p__Elusimicrobia;c__unclassified_p__Elusimicrobia;o__unclassified_p__Elusimicrobia;f__unclassified_p__Elusimicrobia;g__unclassified_p__Elusimicrobia;s__Elusimicrobia_bacterium	4.19947e-05	4.51607e-05	2.99228e-05	5.91455e-05	5.59004e-05	7.23505e-05	4.21156e-05	3.25804e-05	6.34957e-05	4.4233e-05	3.1982e-05	6.08161e-05
d__Bacteria;k__unclassified_d__Bacteria;p__Firmicutes;c__Clostridia;o__Clostridiales;f__Lachnospiraceae;g__Roseburia;s__Roseburia_sp._1XD42-69	4.93609e-05	4.70424e-05	6.58472e-05	6.38334e-05	7.01311e-05	4.73906e-05	0.000112061	7.438e-05	4.12192e-05	6.0972e-05	5.28666e-05	6.03873e-05
d__Bacteria;k__unclassified_d__Bacteria;p__Firmicutes;c__Clostridia;o__Clostridiales;f__unclassified_o__Clostridiales;g__unclassified_o__Clostridiales;s__Clostridiales_bacterium_CHKCI001	6.92568e-05	9.27757e-05	0.000108888	0.000100946	9.28833e-05	7.31492e-05	9.89886e-05	8.52999e-05	4.94782e-05	6.16189e-05	4.0228e-05	6.03873e-05
d__Bacteria;k__unclassified_d__Bacteria;p__Firmicutes;c__Clostridia;o__Clostridiales;f__Lachnospiraceae;g__Anaerobium;s__Anaerobium_acetethylicum	8.77757e-05	7.40406e-05	0.000111374	0.000105321	7.5244e-05	5.60433e-05	9.37325e-05	9.17443e-05	4.86447e-05	7.14036e-05	5.53327e-05	6.00441e-05
d__Bacteria;k__unclassified_d__Bacteria;p__Bacteroidetes;c__Bacteroidia;o__Bacteroidales;f__Bacteroidaceae;g__Bacteroides;s__Bacteroides_coprosuis	7.0909e-05	4.99876e-05	2.7865e-05	3.47685e-05	3.86019e-05	5.97041e-05	3.22774e-05	4.0636e-05	3.6673e-05	2.79792e-05	4.5006e-05	5.99584e-05
d__Bacteria;k__unclassified_d__Bacteria;p__Firmicutes;c__Clostridia;o__Clostridiales;f__Ruminococcaceae;g__Flavonifractor;s__Flavonifractor_sp._An10	7.07025e-05	7.58405e-05	0.000129037	0.000106806	0.000107284	6.22334e-05	6.44874e-05	8.7448e-05	5.72068e-05	7.16461e-05	4.40812e-05	5.98726e-05
d__Bacteria;k__unclassified_d__Bacteria;p__Bacteroidetes;c__unclassified_p__Bacteroidetes;o__unclassified_p__Bacteroidetes;f__unclassified_p__Bacteroidetes;g__unclassified_p__Bacteroidetes;s__Bacteroidetes_bacterium_GWF2_35_48	3.69691e-05	4.54061e-05	3.84109e-05	5.90674e-05	9.02416e-05	4.12005e-05	3.96224e-05	2.6852e-05	3.98553e-05	2.81409e-05	6.14209e-05	5.97868e-05
d__Bacteria;k__unclassified_d__Bacteria;p__Tenericutes;c__Mollicutes;o__Mycoplasmatales;f__Mycoplasmataceae;g__Mycoplasma;s__Mycoplasma_sp._CAG:776	6.09267e-05	0.00012861	0.000147642	9.38358e-05	4.63564e-05	7.24836e-05	0.000230726	8.89696e-05	3.80368e-05	0.000165126	8.39239e-05	5.97868e-05
d__Bacteria;k__unclassified_d__Bacteria;p__Bacteroidetes;c__Bacteroidia;o__Bacteroidales;f__Muribaculaceae;g__Duncaniella;s__unclassified_g__Duncaniella	6.18905e-05	6.81501e-05	5.22148e-05	5.50826e-05	4.6186e-05	6.50955e-05	4.75738e-05	7.3306e-05	4.7887e-05	6.8735e-05	6.13438e-05	5.96153e-05
d__Bacteria;k__unclassified_d__Bacteria;p__Bacteroidetes;c__Bacteroidia;o__Bacteroidales;f__Dysgonomonadaceae;g__Dysgonomonas;s__Dysgonomonas_gadei	0.000105331	6.72501e-05	6.31893e-05	6.14894e-05	5.87124e-05	5.52446e-05	5.88271e-05	4.16206e-05	8.93335e-05	4.63355e-05	5.85695e-05	5.95295e-05
d__Bacteria;k__unclassified_d__Bacteria;p__Proteobacteria;c__Gammaproteobacteria;o__Pseudomonadales;f__Pseudomonadaceae;g__Pseudomonas;s__Pseudomonas_sp._NC02	5.08067e-05	5.4651e-05	0.00016076	3.60186e-05	6.74895e-05	2.76223e-05	2.17654e-05	6.32812e-05	8.54692e-05	5.26429e-05	7.80669e-05	5.95295e-05
d__Bacteria;k__unclassified_d__Bacteria;p__Bacteroidetes;c__unclassified_p__Bacteroidetes;o__unclassified_p__Bacteroidetes;f__unclassified_p__Bacteroidetes;g__unclassified_p__Bacteroidetes;s__Bacteroidetes_bacterium_HGW-Bacteroidetes-16	8.12356e-06	1.73443e-05	9.00255e-06	1.61732e-05	1.44012e-05	4.06015e-06	9.16436e-06	1.63797e-05	1.08352e-05	5.82226e-06	6.47347e-06	5.94437e-05
d__Bacteria;k__unclassified_d__Bacteria;p__Firmicutes;c__unclassified_p__Firmicutes;o__unclassified_p__Firmicutes;f__unclassified_p__Firmicutes;g__unclassified_p__Firmicutes;s__Firmicutes_bacterium_CAG:321	0.000100168	0.000104066	0.000145241	9.78205e-05	6.77451e-05	3.46111e-05	0.000154177	0.000183847	3.27329e-05	0.000121701	5.39456e-05	5.93579e-05
d__Bacteria;k__unclassified_d__Bacteria;p__Firmicutes;c__unclassified_p__Firmicutes;o__unclassified_p__Firmicutes;f__unclassified_p__Firmicutes;g__unclassified_p__Firmicutes;s__Firmicutes_bacterium_CAG:94	6.3887e-05	6.41412e-05	8.70246e-05	8.86792e-05	9.55249e-05	5.39134e-05	4.3059e-05	7.30374e-05	4.53866e-05	6.12955e-05	4.66244e-05	5.92721e-05
d__Bacteria;k__unclassified_d__Bacteria;p__Spirochaetes;c__Spirochaetia;o__Spirochaetales;f__Spirochaetaceae;g__Treponema;s__Treponema_socranskii	0.000312069	0.000121001	0.000379136	0.000120947	8.80261e-05	7.66769e-05	8.05925e-05	6.28337e-05	0.000168665	8.75765e-05	6.51971e-05	5.92721e-05
d__Bacteria;k__unclassified_d__Bacteria;p__Firmicutes;c__Clostridia;o__Clostridiales;f__Oscillospiraceae;g__Oscillibacter;s__Oscillibacter_sp._CAG:241	7.98587e-05	7.56769e-05	0.000178679	9.00855e-05	0.000120237	9.27178e-05	0.000109298	8.45838e-05	6.50112e-05	0.00010189	6.41952e-05	5.91864e-05
d__Bacteria;k__unclassified_d__Bacteria;p__unclassified_d__Bacteria;c__unclassified_d__Bacteria;o__unclassified_d__Bacteria;f__unclassified_d__Bacteria;g__unclassified_d__Bacteria;s__bacterium_1xD42-67	6.03759e-05	6.47958e-05	9.60272e-05	0.000110165	7.8056e-05	6.92222e-05	0.000120552	6.24757e-05	5.54641e-05	5.6767e-05	4.44665e-05	5.91864e-05
d__Bacteria;k__unclassified_d__Bacteria;p__Bacteroidetes;c__Bacteroidia;o__Bacteroidales;f__Dysgonomonadaceae;g__unclassified_f__Dysgonomonadaceae;s__Dysgonamonadaceae_bacterium	0.000101613	3.48523e-05	3.06087e-05	4.1644e-05	3.34039e-05	0.000111954	2.57411e-05	1.75433e-05	3.48545e-05	3.30737e-05	4.7318e-05	5.91006e-05
d__Bacteria;k__unclassified_d__Bacteria;p__Bacteroidetes;c__Bacteroidia;o__Bacteroidales;f__Bacteroidaceae;g__Bacteroides;s__Bacteroides_coprophilus_CAG:333	9.63123e-05	4.73696e-05	4.14975e-05	5.62546e-05	6.58704e-05	4.8389e-05	4.3935e-05	6.65035e-05	4.87205e-05	6.03251e-05	8.02247e-05	5.90148e-05
d__Bacteria;k__unclassified_d__Bacteria;p__Bacteroidetes;c__Bacteroidia;o__Bacteroidales;f__Prevotellaceae;g__Prevotella;s__Prevotella_sp._C561	0.00010657	7.62495e-05	6.01027e-05	7.45374e-05	6.05872e-05	8.513e-05	4.93258e-05	6.7309e-05	6.32684e-05	0.000112887	6.40411e-05	5.90148e-05
d__Bacteria;k__unclassified_d__Bacteria;p__Spirochaetes;c__Spirochaetia;o__Spirochaetales;f__Spirochaetaceae;g__Treponema;s__Treponema_porcinum	0.00043523	0.000123128	0.00052995	0.000147434	6.87677e-05	8.71268e-05	9.32608e-05	4.61854e-05	9.03185e-05	0.000100596	9.30946e-05	5.8929e-05
d__Bacteria;k__unclassified_d__Bacteria;p__Bacteroidetes;c__Bacteroidia;o__Bacteroidales;f__Tannerellaceae;g__Parabacteroides;s__Parabacteroides_sp.	6.7811e-05	6.995e-05	5.98455e-05	5.06292e-05	6.90233e-05	5.0053e-05	4.57544e-05	3.40125e-05	6.23592e-05	5.66053e-05	5.74905e-05	5.88433e-05
d__Bacteria;k__unclassified_d__Bacteria;p__Firmicutes;c__Clostridia;o__Clostridiales;f__Lachnospiraceae;g__Pseudobutyrivibrio;s__Pseudobutyrivibrio_sp._49	0.000155243	8.45945e-05	8.46239e-05	6.28177e-05	6.91938e-05	4.40626e-05	0.000129379	5.4241e-05	5.78887e-05	6.78455e-05	7.25182e-05	5.88433e-05
d__Bacteria;k__unclassified_d__Bacteria;p__Firmicutes;c__Clostridia;o__Clostridiales;f__Lachnospiraceae;g__Roseburia;s__Roseburia_sp._831b	5.47307e-05	7.05226e-05	9.87708e-05	6.51616e-05	6.9279e-05	0.000128727	8.8207e-05	8.28832e-05	4.02342e-05	6.02442e-05	4.63932e-05	5.87575e-05
d__Bacteria;k__unclassified_d__Bacteria;p__Bacteroidetes;c__Bacteroidia;o__Bacteroidales;f__Prevotellaceae;g__Prevotella;s__Prevotella_nanceiensis	0.0001054	9.76027e-05	5.75306e-05	8.28974e-05	6.01611e-05	7.10193e-05	5.33689e-05	8.32412e-05	9.02428e-05	0.000127847	0.000101495	5.85859e-05
d__Bacteria;k__unclassified_d__Bacteria;p__Bacteroidetes;c__Bacteroidia;o__Marinilabiliales;f__Prolixibacteraceae;g__Mangrovibacterium;s__Mangrovibacterium_sp._BM_7	3.04978e-05	3.75521e-05	3.61817e-05	3.89876e-05	2.71833e-05	2.7822e-05	2.32478e-05	4.26947e-05	2.31858e-05	3.63083e-05	4.29252e-05	5.85002e-05
d__Bacteria;k__unclassified_d__Bacteria;p__Bacteroidetes;c__unclassified_p__Bacteroidetes;o__unclassified_p__Bacteroidetes;f__unclassified_p__Bacteroidetes;g__unclassified_p__Bacteroidetes;s__Bacteroidetes_bacterium_ADurb.Bin012	5.78976e-05	3.28888e-05	5.05857e-05	4.31285e-05	5.66673e-05	2.07667e-05	5.84902e-05	4.0099e-05	3.1369e-05	4.03515e-05	5.19419e-05	5.85002e-05
d__Bacteria;k__unclassified_d__Bacteria;p__Firmicutes;c__Clostridia;o__Clostridiales;f__Lachnospiraceae;g__Enterocloster;s__Enterocloster_asparagiformis	5.94121e-05	7.01954e-05	8.48812e-05	6.32083e-05	7.02163e-05	6.13016e-05	5.07409e-05	6.25652e-05	4.53108e-05	5.66053e-05	3.54499e-05	5.85002e-05
d__Bacteria;k__unclassified_d__Bacteria;p__Firmicutes;c__Clostridia;o__Clostridiales;f__Ruminococcaceae;g__Ruminococcus;s__Ruminococcus_sp._YE78	7.91703e-05	7.19953e-05	9.20832e-05	9.59454e-05	5.81159e-05	5.22494e-05	0.000131064	7.35745e-05	5.44033e-05	7.85197e-05	5.87236e-05	5.85002e-05
d__Bacteria;k__unclassified_d__Bacteria;p__Bacteroidetes;c__Bacteroidia;o__Bacteroidales;f__Prevotellaceae;g__Prevotella;s__Prevotella_sp._Sc00044	6.72603e-05	5.55509e-05	4.36409e-05	4.33629e-05	6.38253e-05	8.13361e-05	6.10508e-05	7.438e-05	5.95557e-05	5.55541e-05	0.000106581	5.84144e-05
d__Bacteria;k__unclassified_d__Bacteria;p__Bacteroidetes;c__unclassified_p__Bacteroidetes;o__unclassified_p__Bacteroidetes;f__unclassified_p__Bacteroidetes;g__unclassified_p__Bacteroidetes;s__Bacteroidetes_bacterium_GWE2_40_15	3.29073e-05	4.7206e-05	7.20204e-05	5.03948e-05	8.24019e-05	2.76889e-05	3.33556e-05	3.25804e-05	3.63699e-05	2.83027e-05	3.82243e-05	5.84144e-05
d__Bacteria;k__unclassified_d__Bacteria;p__Firmicutes;c__Clostridia;o__Clostridiales;f__Lachnospiraceae;g__Lachnoclostridium;s__Lachnoclostridium_sp._An131	7.37316e-05	7.1668e-05	9.96282e-05	7.50843e-05	0.000101916	6.10353e-05	6.30724e-05	6.06855e-05	5.21302e-05	7.1727e-05	3.76078e-05	5.84144e-05
d__Bacteria;k__unclassified_d__Bacteria;p__Firmicutes;c__Clostridia;o__Clostridiales;f__Lachnospiraceae;g__unclassified_f__Lachnospiraceae;s__Lachnospiraceae_bacterium_Marseille-P3773	6.42312e-05	6.06233e-05	7.75076e-05	7.93815e-05	7.0898e-05	9.80426e-05	4.46089e-05	5.93429e-05	4.79628e-05	4.59312e-05	6.68154e-05	5.84144e-05
d__Bacteria;k__unclassified_d__Bacteria;p__Firmicutes;c__Clostridia;o__Clostridiales;f__Peptococcaceae;g__Desulfosporosinus;s__Desulfosporosinus_orientis	3.31138e-05	5.16239e-05	4.56129e-05	6.21145e-05	6.10984e-05	5.63761e-05	4.73717e-05	6.38183e-05	4.05373e-05	4.81145e-05	3.46022e-05	5.83286e-05
d__Bacteria;k__unclassified_d__Bacteria;p__Proteobacteria;c__Gammaproteobacteria;o__Pseudomonadales;f__Pseudomonadaceae;g__Pseudomonas;s__Pseudomonas_sp._Ag1	5.70026e-05	6.30777e-05	0.000168391	3.78937e-05	7.57552e-05	2.86873e-05	3.0458e-05	6.47133e-05	9.16066e-05	5.71714e-05	8.43863e-05	5.83286e-05
d__Bacteria;k__unclassified_d__Bacteria;p__Firmicutes;c__unclassified_p__Firmicutes;o__unclassified_p__Firmicutes;f__unclassified_p__Firmicutes;g__unclassified_p__Firmicutes;s__Firmicutes_bacterium_CAG:884	0.000105055	0.000154544	9.49983e-05	9.12575e-05	8.36801e-05	4.59928e-05	0.000107883	0.000175523	5.72068e-05	0.000193348	6.69696e-05	5.81999e-05
d__Bacteria;k__unclassified_d__Bacteria;p__Bacteroidetes;c__unclassified_p__Bacteroidetes;o__unclassified_p__Bacteroidetes;f__unclassified_p__Bacteroidetes;g__unclassified_p__Bacteroidetes;s__Bacteroidetes_bacterium_HGW-Bacteroidetes-7	4.76398e-05	5.10512e-05	8.27377e-05	6.35208e-05	5.10432e-05	5.03192e-05	4.1307e-05	4.79756e-05	6.51627e-05	4.64972e-05	4.53143e-05	5.8157e-05
d__Bacteria;k__unclassified_d__Bacteria;p__unclassified_d__Bacteria;c__unclassified_d__Bacteria;o__unclassified_d__Bacteria;f__unclassified_d__Bacteria;g__unclassified_d__Bacteria;s__uncultured_bacterium_Contig1450	5.39046e-05	8.55762e-05	0.000102029	7.84439e-05	9.44171e-05	5.02526e-05	7.33149e-05	6.7667e-05	5.23575e-05	6.00825e-05	3.05948e-05	5.76424e-05
d__Bacteria;k__unclassified_d__Bacteria;p__Bacteroidetes;c__unclassified_p__Bacteroidetes;o__unclassified_p__Bacteroidetes;f__unclassified_p__Bacteroidetes;g__unclassified_p__Bacteroidetes;s__Bacteroidetes_bacterium_HGW-Bacteroidetes-9	3.13239e-05	4.37699e-05	4.76706e-05	3.46903e-05	4.91685e-05	3.3413e-05	7.2102e-05	5.01237e-05	5.9783e-05	3.30737e-05	2.85911e-05	5.75566e-05
d__Bacteria;k__unclassified_d__Bacteria;p__Fibrobacteres;c__Fibrobacteria;o__Fibrobacterales;f__Fibrobacteraceae;g__Fibrobacter;s__Fibrobacter_sp._UWB12	6.9601e-05	0.000102102	6.26749e-05	8.93042e-05	5.22362e-05	6.14347e-05	6.75872e-05	5.15558e-05	9.78956e-05	9.3237e-05	0.000148659	5.75566e-05
d__Bacteria;k__unclassified_d__Bacteria;p__Firmicutes;c__Clostridia;o__Clostridiales;f__Eubacteriaceae;g__Aminicella;s__Aminicella_lysinilytica	6.09955e-05	6.98681e-05	0.000101943	8.92261e-05	0.0001314	8.23345e-05	5.53905e-05	9.33555e-05	4.34165e-05	8.40993e-05	3.23673e-05	5.75566e-05
d__Bacteria;k__unclassified_d__Bacteria;p__Bacteroidetes;c__unclassified_p__Bacteroidetes;o__unclassified_p__Bacteroidetes;f__unclassified_p__Bacteroidetes;g__unclassified_p__Bacteroidetes;s__Bacteroidetes_bacterium_GWC2_46_850	4.43353e-05	4.70424e-05	5.02428e-05	4.70351e-05	4.21809e-05	4.57931e-05	3.37599e-05	3.3028e-05	6.03134e-05	3.29119e-05	5.81071e-05	5.7385e-05
d__Bacteria;k__unclassified_d__Bacteria;p__Bacteroidetes;c__Bacteroidia;o__Bacteroidales;f__Porphyromonadaceae;g__Porphyromonas;s__Porphyromonas_macacae	5.19082e-05	6.17687e-05	5.95026e-05	4.60194e-05	3.99654e-05	5.43793e-05	2.82343e-05	5.41515e-05	6.22834e-05	2.71705e-05	5.70282e-05	5.72993e-05
d__Bacteria;k__unclassified_d__Bacteria;p__Bacteroidetes;c__Bacteroidia;o__Bacteroidales;f__Williamwhitmaniaceae;g__Williamwhitmania;s__Williamwhitmania_taraxaci	3.31827e-05	2.67528e-05	2.15204e-05	2.96899e-05	3.76646e-05	1.85036e-05	2.07546e-05	2.05865e-05	2.34889e-05	2.03779e-05	2.3736e-05	5.71277e-05
d__Bacteria;k__unclassified_d__Bacteria;p__Bacteroidetes;c__Bacteroidia;o__Bacteroidales;f__Odoribacteraceae;g__Odoribacter;s__Odoribacter_sp._CAG:788	1.87943e-05	3.8452e-05	3.20662e-05	3.67999e-05	3.21257e-05	2.50265e-05	1.48247e-05	2.29137e-05	3.43241e-05	1.92458e-05	2.62021e-05	5.69562e-05
d__Bacteria;k__unclassified_d__Bacteria;p__Firmicutes;c__Clostridia;o__Clostridiales;f__Oscillospiraceae;g__Oscillibacter;s__uncultured_Oscillibacter_sp.	4.68826e-05	6.40594e-05	8.67674e-05	5.68797e-05	6.3314e-05	5.20498e-05	3.61184e-05	5.47781e-05	3.7658e-05	6.89776e-05	3.4294e-05	5.68704e-05
d__Bacteria;k__unclassified_d__Bacteria;p__Actinobacteria;c__Coriobacteriia;o__Coriobacteriales;f__Atopobiaceae;g__Olsenella;s__Olsenella_uli	0.000146775	0.000120347	0.000540839	0.000102665	0.000100638	6.66929e-05	0.000120417	0.00010705	5.94041e-05	7.27783e-05	9.30946e-05	5.67846e-05
d__Bacteria;k__unclassified_d__Bacteria;p__Firmicutes;c__unclassified_p__Firmicutes;o__unclassified_p__Firmicutes;f__unclassified_p__Firmicutes;g__unclassified_p__Firmicutes;s__Firmicutes_bacterium_CAG:882	6.72603e-05	6.83955e-05	6.79907e-05	7.41467e-05	5.41109e-05	6.07025e-05	7.05521e-05	6.7488e-05	5.30394e-05	6.25893e-05	5.2096e-05	5.67846e-05
d__Bacteria;k__unclassified_d__Bacteria;p__Firmicutes;c__Clostridia;o__Clostridiales;f__Lachnospiraceae;g__Roseburia;s__Roseburia_faecis	3.80017e-05	4.68787e-05	0.000165047	4.1644e-05	5.4963e-05	3.32133e-05	0.00021698	4.05465e-05	3.31875e-05	4.23731e-05	2.2503e-05	5.6613e-05
d__Bacteria;k__unclassified_d__Bacteria;p__Proteobacteria;c__Betaproteobacteria;o__Neisseriales;f__Neisseriaceae;g__Snodgrassella;s__Snodgrassella_alvi	1.40441e-05	1.5299e-05	2.22063e-05	3.85188e-05	1.97696e-05	2.85541e-05	8.10642e-05	2.7031e-05	5.01601e-05	1.34235e-05	1.66461e-05	5.6613e-05
d__Bacteria;k__unclassified_d__Bacteria;p__Candidatus_Hydrogenedentes;c__unclassified_p__Candidatus_Hydrogenedentes;o__unclassified_p__Candidatus_Hydrogenedentes;f__unclassified_p__Candidatus_Hydrogenedentes;g__unclassified_p__Candidatus_Hydrogenedentes;s__Candidatus_Hydrogenedentes_bacterium	3.88967e-05	4.3279e-05	4.6556e-05	4.33629e-05	6.48479e-05	2.92197e-05	3.12666e-05	3.94724e-05	3.5991e-05	4.20497e-05	3.39086e-05	5.65273e-05
d__Bacteria;k__unclassified_d__Bacteria;p__Firmicutes;c__Clostridia;o__Clostridiales;f__Ruminococcaceae;g__Bittarella;s__Bittarella_massiliensis	4.46796e-05	8.27946e-05	6.9534e-05	5.90674e-05	8.57253e-05	7.21508e-05	3.61857e-05	5.77318e-05	3.16721e-05	5.17534e-05	3.89949e-05	5.65273e-05
d__Bacteria;k__unclassified_d__Bacteria;p__Bacteroidetes;c__Bacteroidia;o__Bacteroidales;f__Barnesiellaceae;g__Coprobacter;s__Coprobacter_secundus	7.73115e-05	6.74138e-05	6.25891e-05	7.28966e-05	4.75494e-05	6.72254e-05	4.66304e-05	0.000106155	5.40244e-05	4.59312e-05	0.000121609	5.64415e-05
d__Bacteria;k__unclassified_d__Bacteria;p__Bacteroidetes;c__Bacteroidia;o__Bacteroidales;f__Porphyromonadaceae;g__Porphyromonas;s__Porphyromonas_crevioricanis	6.76734e-05	6.20141e-05	4.08115e-05	4.40661e-05	7.2858e-05	4.10674e-05	5.75468e-05	3.93829e-05	0.00011949	4.02706e-05	6.46576e-05	5.64415e-05
d__Bacteria;k__unclassified_d__Bacteria;p__Firmicutes;c__Clostridia;o__Clostridiales;f__Lachnospiraceae;g__unclassified_f__Lachnospiraceae;s__Lachnospiraceae_bacterium_M18-1	4.39223e-05	6.61866e-05	7.88795e-05	6.82087e-05	7.45622e-05	6.017e-05	3.73313e-05	6.59664e-05	3.94765e-05	5.43411e-05	4.50831e-05	5.63557e-05
d__Bacteria;k__unclassified_d__Bacteria;p__Firmicutes;c__Clostridia;o__Clostridiales;f__Lachnospiraceae;g__Kineothrix;s__Kineothrix_alysoides	4.92921e-05	5.98052e-05	8.3938e-05	8.16473e-05	6.88529e-05	3.80722e-05	9.70344e-05	7.21424e-05	6.02376e-05	5.07022e-05	5.05547e-05	5.62699e-05
d__Bacteria;k__unclassified_d__Bacteria;p__Firmicutes;c__Clostridia;o__Clostridiales;f__Lachnospiraceae;g__Lachnobacterium;s__Lachnobacterium_bovis	8.23371e-05	0.000229321	0.000114547	0.00105954	6.99607e-05	0.000894231	0.00215585	0.00093991	0.000176091	0.00155624	0.000488516	5.62699e-05
d__Bacteria;k__unclassified_d__Bacteria;p__Firmicutes;c__Clostridia;o__Clostridiales;f__Ruminococcaceae;g__Gemmiger;s__Gemmiger_sp._An50	3.02224e-05	3.81248e-05	5.20433e-05	4.08627e-05	4.89128e-05	3.28805e-05	7.34497e-05	3.92934e-05	5.07663e-05	3.95429e-05	2.52773e-05	5.62699e-05
d__Bacteria;k__unclassified_d__Bacteria;p__Proteobacteria;c__Betaproteobacteria;o__Burkholderiales;f__Sutterellaceae;g__Parasutterella;s__Parasutterella_excrementihominis	9.43159e-06	1.06357e-05	2.70934e-05	1.71889e-06	6.73191e-06	4.91877e-05	3.67922e-05	1.83489e-05	3.5006e-05	4.69015e-06	6.01108e-06	5.62699e-05
d__Bacteria;k__unclassified_d__Bacteria;p__Bacteroidetes;c__Bacteroidia;o__Marinilabiliales;f__Prolixibacteraceae;g__Mariniphaga;s__Mariniphaga_anaerophila	3.51791e-05	4.28699e-05	4.38981e-05	3.86751e-05	5.71786e-05	4.09343e-05	4.52827e-05	4.74385e-05	3.98553e-05	4.01089e-05	4.94758e-05	5.61842e-05
d__Bacteria;k__unclassified_d__Bacteria;p__Firmicutes;c__Clostridia;o__Clostridiales;f__Ruminococcaceae;g__Neglecta;s__Neglecta_timonensis	6.34739e-05	9.35939e-05	0.000108974	9.2742e-05	7.43066e-05	4.85221e-05	6.23311e-05	7.18739e-05	4.78112e-05	7.98135e-05	6.12667e-05	5.60126e-05
d__Bacteria;k__unclassified_d__Bacteria;p__Firmicutes;c__Clostridia;o__Clostridiales;f__Ruminococcaceae;g__Anaeromassilibacillus;s__Anaeromassilibacillus_sp._An200	7.90326e-05	5.8578e-05	8.3938e-05	9.57891e-05	7.50735e-05	4.92542e-05	4.36655e-05	8.73585e-05	4.54623e-05	7.62554e-05	7.31348e-05	5.59697e-05
d__Bacteria;k__unclassified_d__Bacteria;p__Firmicutes;c__Clostridia;o__Clostridiales;f__Clostridiaceae;g__Clostridium;s__Clostridium_sp._chh4-2	5.80352e-05	8.10765e-05	9.01112e-05	6.71149e-05	7.90786e-05	6.00369e-05	5.37732e-05	6.78461e-05	5.03874e-05	6.62282e-05	4.75492e-05	5.59268e-05
d__Bacteria;k__unclassified_d__Bacteria;p__Firmicutes;c__Clostridia;o__Clostridiales;f__Hungateiclostridiaceae;g__Fastidiosipila;s__Fastidiosipila_sp.	3.75887e-05	3.0598e-05	4.84423e-05	3.23464e-05	3.91132e-05	3.05509e-05	2.83017e-05	4.48428e-05	2.7429e-05	2.84644e-05	2.46608e-05	5.57553e-05
d__Bacteria;k__unclassified_d__Bacteria;p__Bacteroidetes;c__Bacteroidia;o__Bacteroidales;f__Prevotellaceae;g__Prevotella;s__Prevotella_sp._HJM029	7.96522e-05	4.55697e-05	2.76936e-05	4.89103e-05	3.40856e-05	5.32478e-05	4.84498e-05	5.61207e-05	4.66747e-05	5.53115e-05	5.4485e-05	5.56695e-05
d__Bacteria;k__unclassified_d__Bacteria;p__Firmicutes;c__Clostridia;o__Clostridiales;f__Lachnospiraceae;g__unclassified_f__Lachnospiraceae;s__Lachnospiraceae_bacterium_KM106-2	6.03071e-05	6.69229e-05	9.43981e-05	7.39905e-05	6.78303e-05	4.84555e-05	0.000152897	6.85621e-05	4.28104e-05	6.35597e-05	4.08445e-05	5.56695e-05
d__Bacteria;k__unclassified_d__Bacteria;p__Firmicutes;c__Negativicutes;o__Selenomonadales;f__Selenomonadaceae;g__Selenomonas;s__Selenomonas_sputigena	2.12039e-05	3.5834e-05	4.15832e-05	2.67209e-05	4.33739e-05	2.07667e-05	5.85576e-05	2.96267e-05	2.58378e-05	4.14836e-05	2.7204e-05	5.56695e-05
d__Bacteria;k__unclassified_d__Bacteria;p__Proteobacteria;c__Gammaproteobacteria;o__Pseudomonadales;f__Pseudomonadaceae;g__Pseudomonas;s__Pseudomonas_sp._PE-S1G-1	5.25966e-05	5.94779e-05	0.000164961	3.71124e-05	6.34844e-05	2.76223e-05	2.64823e-05	6.22071e-05	8.31961e-05	5.143e-05	7.86064e-05	5.56695e-05
d__Bacteria;k__unclassified_d__Bacteria;p__Actinobacteria;c__Actinobacteria;o__Bifidobacteriales;f__Bifidobacteriaceae;g__Bifidobacterium;s__Bifidobacterium_pseudolongum	5.87925e-05	5.19511e-05	7.30492e-05	7.93034e-05	5.51335e-05	5.09848e-05	3.73987e-05	4.78861e-05	6.36473e-05	5.47454e-05	4.87822e-05	5.54979e-05
d__Bacteria;k__unclassified_d__Bacteria;p__Candidatus_Nomurabacteria;c__unclassified_p__Candidatus_Nomurabacteria;o__unclassified_p__Candidatus_Nomurabacteria;f__unclassified_p__Candidatus_Nomurabacteria;g__unclassified_p__Candidatus_Nomurabacteria;s__Candidatus_Nomurabacteria_bacterium	5.26654e-05	4.3279e-05	5.35009e-05	4.50037e-05	5.96498e-05	2.80217e-05	4.90563e-05	4.87811e-05	4.18254e-05	3.92194e-05	3.09802e-05	5.54979e-05
d__Bacteria;k__unclassified_d__Bacteria;p__Firmicutes;c__Clostridia;o__Clostridiales;f__Clostridiaceae;g__Clostridium;s__Clostridium_sp._CAG:302	0.000109048	0.000131882	0.000187853	0.000119541	8.22315e-05	2.70233e-05	0.000158557	0.000223319	2.86413e-05	0.000125421	6.06502e-05	5.54979e-05
d__Bacteria;k__unclassified_d__Bacteria;p__Fibrobacteres;c__Fibrobacteria;o__Fibrobacterales;f__Fibrobacteraceae;g__Fibrobacter;s__Fibrobacter_sp._UWH8	2.76063e-05	2.02078e-05	1.20891e-05	2.88305e-05	2.39451e-05	2.54258e-05	2.70214e-05	2.6852e-05	2.59135e-05	1.17254e-05	4.12298e-05	5.54122e-05
d__Bacteria;k__unclassified_d__Bacteria;p__Proteobacteria;c__Epsilonproteobacteria;o__Campylobacterales;f__Helicobacteraceae;g__Helicobacter;s__Helicobacter_suis	3.91032e-05	2.75709e-05	3.31808e-05	6.62554e-05	4.7379e-05	5.59102e-05	9.99993e-05	5.9701e-05	7.32702e-05	3.71978e-05	9.61772e-05	5.54122e-05
d__Bacteria;k__unclassified_d__Bacteria;p__Firmicutes;c__Clostridia;o__Clostridiales;f__Clostridiaceae;g__Butyricicoccus;s__Butyricicoccus_sp._1XD8-22	5.66584e-05	6.04597e-05	7.34779e-05	6.64898e-05	8.98156e-05	5.85061e-05	5.10104e-05	7.39325e-05	3.4021e-05	7.05949e-05	5.04006e-05	5.53264e-05
d__Bacteria;k__unclassified_d__Bacteria;p__Firmicutes;c__Clostridia;o__Clostridiales;f__Lachnospiraceae;g__Blautia;s__Blautia_sp._TM10-2	1.51456e-05	1.55444e-05	1.76621e-05	1.0079e-05	3.05066e-05	2.21644e-05	8.5579e-06	1.3426e-05	2.27312e-05	2.11057e-05	1.33323e-05	5.51548e-05
d__Bacteria;k__unclassified_d__Bacteria;p__Firmicutes;c__Clostridia;o__Clostridiales;f__Peptococcaceae;g__Desulfosporosinus;s__Desulfosporosinus_youngiae	9.36274e-06	1.23537e-05	1.33752e-05	8.28193e-06	1.14187e-05	1.3312e-05	1.93395e-05	1.02933e-05	1.24264e-05	1.68199e-05	8.93955e-06	5.50691e-05
d__Bacteria;k__unclassified_d__Bacteria;p__Bacteroidetes;c__Bacteroidia;o__Bacteroidales;f__Bacteroidaceae;g__Bacteroides;s__Bacteroides_sp._3_1_23	1.99647e-05	2.96981e-05	2.20348e-05	3.18776e-05	4.55895e-05	2.74226e-05	2.50672e-05	3.53551e-05	6.8042e-05	1.83563e-05	2.97471e-05	5.49833e-05
d__Bacteria;k__unclassified_d__Bacteria;p__Bacteroidetes;c__Bacteroidia;o__Bacteroidales;f__Porphyromonadaceae;g__unclassified_f__Porphyromonadaceae;s__unclassified_f__Porphyromonadaceae	7.5315e-05	3.60795e-05	4.39839e-05	4.03939e-05	5.41961e-05	3.42117e-05	4.34633e-05	3.63397e-05	4.21284e-05	3.07286e-05	3.74536e-05	5.48975e-05
d__Bacteria;k__unclassified_d__Bacteria;p__Firmicutes;c__Bacilli;o__Lactobacillales;f__Leuconostocaceae;g__Weissella;s__Weissella_paramesenteroides	0.000272346	0.000107993	0.000204744	0.000276038	6.45922e-05	2.94194e-05	0.000115633	0.000121103	6.33442e-05	0.000112725	4.87822e-05	5.48975e-05
d__Bacteria;k__unclassified_d__Bacteria;p__Bacteroidetes;c__Bacteroidia;o__Bacteroidales;f__Odoribacteraceae;g__Butyricimonas;s__Butyricimonas_sp._An62	3.70379e-05	3.64067e-05	5.6416e-05	3.53935e-05	3.59603e-05	2.26303e-05	2.93799e-05	6.38183e-05	3.80368e-05	3.85725e-05	4.72409e-05	5.48117e-05
d__Bacteria;k__unclassified_d__Bacteria;p__unclassified_d__Bacteria;c__unclassified_d__Bacteria;o__unclassified_d__Bacteria;f__unclassified_d__Bacteria;g__unclassified_d__Bacteria;s__uncultured_bacterium_Contigcl_38	3.42842e-05	2.45438e-05	4.66418e-05	4.76602e-05	6.86825e-05	2.48268e-05	0.000313542	5.99695e-05	6.96332e-05	2.5715e-05	2.65875e-05	5.44686e-05
d__Bacteria;k__unclassified_d__Bacteria;p__Firmicutes;c__Clostridia;o__Clostridiales;f__Ruminococcaceae;g__Ruminococcus;s__Ruminococcus_gauvreauii	5.70026e-05	6.46321e-05	7.45068e-05	5.75829e-05	4.89128e-05	5.85726e-05	4.79781e-05	7.59912e-05	3.7658e-05	6.62282e-05	3.95344e-05	5.42971e-05
d__Bacteria;k__unclassified_d__Bacteria;p__Firmicutes;c__Bacilli;o__Bacillales;f__Bacillaceae;g__Bacillus_f__Bacillaceae;s__unclassified_g__Bacillus_f__Bacillaceae	6.1684e-05	4.26245e-05	5.30722e-05	4.57069e-05	4.19253e-05	3.3413e-05	7.03499e-05	4.19786e-05	3.43998e-05	4.88423e-05	5.40997e-05	5.42113e-05
d__Bacteria;k__unclassified_d__Bacteria;p__Firmicutes;c__Clostridia;o__Clostridiales;f__Ruminococcaceae;g__Flavonifractor;s__Flavonifractor_sp._An306	5.21835e-05	5.96415e-05	8.96825e-05	7.56312e-05	7.66074e-05	5.88389e-05	5.32342e-05	6.95467e-05	5.16755e-05	6.90585e-05	3.36774e-05	5.41255e-05
d__Bacteria;k__unclassified_d__Bacteria;p__unclassified_d__Bacteria;c__unclassified_d__Bacteria;o__unclassified_d__Bacteria;f__unclassified_d__Bacteria;g__unclassified_d__Bacteria;s__uncultured_bacterium_Contig39	7.88949e-05	9.48211e-05	0.000187596	0.000111884	9.89334e-05	4.62591e-05	5.22908e-05	5.90744e-05	0.000157603	8.28863e-05	8.09954e-05	5.41255e-05
d__Bacteria;k__unclassified_d__Bacteria;p__Firmicutes;c__Clostridia;o__Clostridiales;f__Clostridiaceae;g__Clostridium;s__Clostridium_sp._CAG:138	0.000115864	0.000463633	0.000306601	0.000428785	0.000243542	0.000131522	0.000213274	0.000149655	6.87239e-05	0.000200706	0.000101341	5.40397e-05
d__Bacteria;k__unclassified_d__Bacteria;p__Firmicutes;c__Clostridia;o__Clostridiales;f__Lachnospiraceae;g__Lachnospira;s__Lachnospira_pectinoschiza	5.98252e-05	6.2505e-05	8.83964e-05	6.68805e-05	7.30284e-05	4.55269e-05	7.72232e-05	5.88059e-05	6.84966e-05	5.41794e-05	4.26941e-05	5.38682e-05
d__Bacteria;k__unclassified_d__Bacteria;p__Firmicutes;c__Negativicutes;o__Selenomonadales;f__Sporomusaceae;g__Sporomusa;s__Sporomusa_malonica	3.99293e-06	7.0359e-06	1.42326e-05	1.27354e-05	1.0737e-05	6.7891e-06	1.28705e-05	6.35497e-06	4.31892e-06	3.04051e-05	8.63129e-06	5.38682e-05
d__Bacteria;k__unclassified_d__Bacteria;p__Bacteroidetes;c__Bacteroidia;o__Bacteroidales;f__Dysgonomonadaceae;g__Dysgonomonas;s__Dysgonomonas_alginatilytica	4.21323e-05	4.35244e-05	7.46783e-05	3.83625e-05	4.58451e-05	4.97867e-05	9.30587e-05	5.26299e-05	0.000118051	3.93811e-05	6.512e-05	5.37824e-05
d__Bacteria;k__unclassified_d__Bacteria;p__Firmicutes;c__Bacilli;o__Lactobacillales;f__Enterococcaceae;g__Enterococcus;s__Enterococcus_faecium	5.21835e-05	5.94779e-05	6.86766e-05	6.62554e-05	4.66973e-05	5.49784e-05	3.55119e-05	4.43058e-05	4.63716e-05	4.33435e-05	3.53729e-05	5.36966e-05
d__Bacteria;k__unclassified_d__Bacteria;p__Firmicutes;c__Clostridia;o__Clostridiales;f__Lachnospiraceae;g__Roseburia;s__Roseburia_hominis	6.97387e-05	6.96227e-05	0.000123121	6.85213e-05	0.000100808	5.25157e-05	0.000116441	8.93277e-05	6.22834e-05	8.09456e-05	4.63932e-05	5.36108e-05
d__Bacteria;k__unclassified_d__Bacteria;p__unclassified_d__Bacteria;c__unclassified_d__Bacteria;o__unclassified_d__Bacteria;f__unclassified_d__Bacteria;g__unclassified_d__Bacteria;s__uncultured_bacterium_pUR16A2	4.406e-05	8.75397e-05	9.89423e-05	7.08652e-05	9.46727e-05	4.42623e-05	4.99323e-05	4.51114e-05	8.56208e-05	7.99752e-05	4.88593e-05	5.36108e-05
d__Bacteria;k__unclassified_d__Bacteria;p__Actinobacteria;c__Coriobacteriia;o__Eggerthellales;f__Eggerthellaceae;g__Eggerthella;s__Eggerthella_sinensis	2.85701e-05	3.25615e-05	4.89567e-05	3.88313e-05	2.7865e-05	3.76063e-05	3.97572e-05	4.77966e-05	2.97021e-05	2.65236e-05	1.93433e-05	5.35251e-05
d__Bacteria;k__unclassified_d__Bacteria;p__Bacteroidetes;c__Bacteroidia;o__Bacteroidales;f__Bacteroidaceae;g__Bacteroides;s__Bacteroides_finegoldii_CAG:203	6.0789e-05	4.68787e-05	3.58387e-05	5.75047e-05	6.40809e-05	5.9571e-05	5.23581e-05	6.41763e-05	6.51627e-05	5.4988e-05	0.000103036	5.35251e-05
d__Bacteria;k__unclassified_d__Bacteria;p__Firmicutes;c__Erysipelotrichia;o__Erysipelotrichales;f__Erysipelotrichaceae;g__Intestinibaculum;s__Intestinibaculum_porci	3.94474e-05	5.86598e-05	5.41868e-05	5.59421e-05	4.35444e-05	4.12005e-05	3.41642e-05	4.83336e-05	4.67504e-05	4.13219e-05	3.56811e-05	5.32677e-05
d__Bacteria;k__unclassified_d__Bacteria;p__Firmicutes;c__Clostridia;o__Clostridiales;f__Ruminococcaceae;g__Anaerofilum;s__Anaerofilum_sp._An201	4.37846e-05	5.08058e-05	7.79363e-05	7.60219e-05	7.62665e-05	4.85221e-05	7.88405e-05	5.20929e-05	5.2509e-05	5.64436e-05	3.52187e-05	5.3182e-05
d__Bacteria;k__unclassified_d__Bacteria;p__Firmicutes;c__Clostridia;o__Clostridiales;f__Lachnospiraceae;g__Frisingicoccus;s__Frisingicoccus_caecimuris	4.51615e-05	4.77787e-05	6.31893e-05	5.10198e-05	5.34292e-05	5.19166e-05	4.85172e-05	5.27194e-05	3.75822e-05	4.26966e-05	3.20591e-05	5.30104e-05
d__Bacteria;k__unclassified_d__Bacteria;p__Firmicutes;c__Bacilli;o__Lactobacillales;f__Leuconostocaceae;g__Leuconostoc;s__Leuconostoc_holzapfelii	0.000112009	6.52866e-05	0.000109317	0.000115791	5.07875e-05	4.33304e-05	7.12933e-05	7.50066e-05	3.97038e-05	8.76574e-05	4.95528e-05	5.28388e-05
d__Bacteria;k__unclassified_d__Bacteria;p__Bacteroidetes;c__Bacteroidia;o__Bacteroidales;f__Bacteroidaceae;g__Bacteroides;s__Bacteroides_sp._AM16-15	3.02912e-05	3.11707e-05	2.64932e-05	4.13315e-05	2.98249e-05	4.0668e-05	2.10241e-05	2.88211e-05	1.43206e-05	5.33707e-05	5.70282e-05	5.26673e-05
d__Bacteria;k__unclassified_d__Bacteria;p__Bacteroidetes;c__Bacteroidia;o__Bacteroidales;f__Dysgonomonadaceae;g__Dysgonomonas;s__Dysgonomonas_sp._25	3.53168e-05	5.81689e-05	5.50441e-05	8.23505e-05	4.56747e-05	3.32799e-05	5.6536e-05	4.78861e-05	7.03909e-05	3.05669e-05	4.8551e-05	5.26673e-05
d__Bacteria;k__unclassified_d__Bacteria;p__Firmicutes;c__Clostridia;o__Clostridiales;f__Ruminococcaceae;g__Fournierella;s__Fournierella_massiliensis	3.23565e-05	3.9352e-05	6.97912e-05	4.28941e-05	5.3344e-05	3.22815e-05	2.72235e-05	3.92934e-05	3.28844e-05	3.58231e-05	2.52003e-05	5.26673e-05
d__Bacteria;k__unclassified_d__Bacteria;p__Firmicutes;c__Clostridia;o__Clostridiales;f__Lachnospiraceae;g__Lachnoclostridium;s__[Clostridium]_fimetarium	3.07731e-05	3.26433e-05	4.04686e-05	4.71132e-05	3.0677e-05	1.77715e-05	2.41912e-05	4.52904e-05	1.67453e-05	3.23459e-05	3.00554e-05	5.24957e-05
d__Bacteria;k__unclassified_d__Bacteria;p__Synergistetes;c__Synergistia;o__Synergistales;f__Synergistaceae;g__Cloacibacillus;s__Cloacibacillus_porcorum	2.47837e-05	3.21524e-05	2.56358e-05	3.15651e-05	2.62459e-05	2.283e-05	2.11589e-05	3.48181e-05	1.68968e-05	2.36934e-05	5.37144e-05	5.24957e-05
d__Bacteria;k__unclassified_d__Bacteria;p__Bacteroidetes;c__Bacteroidia;o__Bacteroidales;f__Porphyromonadaceae;g__unclassified_f__Porphyromonadaceae;s__Porphyromonadaceae_bacterium_KHP3R9	3.35957e-05	4.04973e-05	3.23234e-05	4.83633e-05	4.13288e-05	2.88204e-05	2.00807e-05	2.65835e-05	3.65214e-05	3.46101e-05	5.24043e-05	5.241e-05
d__Bacteria;k__unclassified_d__Bacteria;p__Firmicutes;c__Negativicutes;o__unclassified_c__Negativicutes;f__unclassified_c__Negativicutes;g__unclassified_c__Negativicutes;s__Negativicutes_bacterium	4.15128e-05	4.83514e-05	7.35637e-05	5.73485e-05	3.65568e-05	3.51436e-05	3.33556e-05	3.82193e-05	3.78853e-05	4.45565e-05	6.09585e-05	5.23242e-05
d__Bacteria;k__unclassified_d__Bacteria;p__Firmicutes;c__unclassified_p__Firmicutes;o__unclassified_p__Firmicutes;f__unclassified_p__Firmicutes;g__unclassified_p__Firmicutes;s__Firmicutes_bacterium_CAG:460	3.57987e-05	8.90942e-05	7.46783e-05	5.64109e-05	6.14393e-05	4.10008e-05	0.000136724	6.19386e-05	2.18977e-05	0.000190598	5.78759e-05	5.23242e-05
d__Bacteria;k__unclassified_d__Bacteria;p__Proteobacteria;c__Gammaproteobacteria;o__Pseudomonadales;f__Pseudomonadaceae;g__Pseudomonas;s__Pseudomonas_sp._SXM-1	4.6263e-05	5.58782e-05	0.00013701	3.3909e-05	5.18101e-05	2.40281e-05	2.21023e-05	5.83584e-05	7.55433e-05	4.73867e-05	6.96668e-05	5.22384e-05
d__Bacteria;k__unclassified_d__Bacteria;p__Bacteroidetes;c__Chitinophagia;o__Chitinophagales;f__Chitinophagaceae;g__Panacibacter;s__Panacibacter_sp._KCS-6	1.49391e-05	2.21713e-05	1.97199e-05	3.58623e-05	5.39405e-05	1.27129e-05	1.04447e-05	1.94229e-05	2.47012e-05	1.17254e-05	2.0191e-05	5.20669e-05
d__Bacteria;k__unclassified_d__Bacteria;p__Bacteroidetes;c__Bacteroidia;o__Bacteroidales;f__Dysgonomonadaceae;g__Dysgonomonas;s__Dysgonomonas_sp._521	6.55392e-05	5.55509e-05	4.1326e-05	5.70359e-05	4.31183e-05	5.13176e-05	6.65764e-05	7.3843e-05	4.65231e-05	4.98127e-05	9.91828e-05	5.19811e-05
d__Bacteria;k__unclassified_d__Bacteria;p__Bacteroidetes;c__unclassified_p__Bacteroidetes;o__unclassified_p__Bacteroidetes;f__unclassified_p__Bacteroidetes;g__unclassified_p__Bacteroidetes;s__Bacteroidetes_bacterium_ADurb.Bin408	2.85013e-05	2.65074e-05	2.95798e-05	5.32856e-05	3.9028e-05	2.66905e-05	2.38543e-05	1.87069e-05	3.81884e-05	2.71705e-05	1.86497e-05	5.19811e-05
d__Bacteria;k__unclassified_d__Bacteria;p__Bacteroidetes;c__unclassified_p__Bacteroidetes;o__unclassified_p__Bacteroidetes;f__unclassified_p__Bacteroidetes;g__unclassified_p__Bacteroidetes;s__Bacteroidetes_bacterium_GWF2_29_10	4.05489e-05	4.22972e-05	5.05e-05	3.36746e-05	3.76646e-05	5.01861e-05	2.56737e-05	3.84879e-05	2.92474e-05	3.95429e-05	3.21361e-05	5.19811e-05
d__Bacteria;k__unclassified_d__Bacteria;p__Firmicutes;c__Clostridia;o__Clostridiales;f__Clostridiaceae;g__Clostridium;s__Clostridium_sp._CAG:452	8.2819e-05	0.000289781	0.000142497	0.000229081	0.000154408	8.59952e-05	0.000132479	0.000195393	5.94041e-05	0.000252743	0.000259478	5.19811e-05
d__Bacteria;k__unclassified_d__Bacteria;p__Firmicutes;c__unclassified_p__Firmicutes;o__unclassified_p__Firmicutes;f__unclassified_p__Firmicutes;g__unclassified_p__Firmicutes;s__Firmicutes_bacterium_CAG:145	6.27166e-05	7.97675e-05	0.000134524	0.00011626	0.000131826	0.000128594	5.94336e-05	0.000109646	3.8643e-05	8.56357e-05	2.88223e-05	5.19811e-05
d__Bacteria;k__unclassified_d__Bacteria;p__Candidatus_Melainabacteria;c__unclassified_p__Candidatus_Melainabacteria;o__Candidatus_Gastranaerophilales;f__unclassified_o__Candidatus_Gastranaerophilales;g__unclassified_o__Candidatus_Gastranaerophilales;s__Candidatus_Gastranaerophilales_bacterium_HUM_11	9.2939e-06	2.0126e-05	6.60187e-06	1.42199e-05	9.7144e-06	1.43104e-05	1.37465e-05	3.13273e-06	5.37971e-06	3.63891e-06	6.93586e-06	5.18953e-05
d__Bacteria;k__unclassified_d__Bacteria;p__Firmicutes;c__Clostridia;o__Clostridiales;f__Clostridiaceae;g__Clostridium;s__Clostridium_sp._CAG:492	7.99964e-05	0.000160435	0.000100228	0.000109931	7.34545e-05	5.61765e-05	7.80318e-05	0.000150819	3.73549e-05	0.000190275	0.000139025	5.18953e-05
d__Bacteria;k__unclassified_d__Bacteria;p__Firmicutes;c__Clostridia;o__Clostridiales;f__Lachnospiraceae;g__unclassified_f__Lachnospiraceae;s__Lachnospiraceae_bacterium_3-1	6.49885e-05	6.66774e-05	7.33922e-05	7.61e-05	7.37101e-05	5.1251e-05	5.59969e-05	7.07998e-05	4.72051e-05	5.31281e-05	4.11528e-05	5.18953e-05
d__Bacteria;k__unclassified_d__Bacteria;p__Bacteroidetes;c__Flavobacteriia;o__Flavobacteriales;f__Weeksellaceae;g__Empedobacter;s__Empedobacter_brevis	1.41818e-05	2.28258e-05	1.94626e-05	1.09384e-05	9.20311e-06	9.45149e-06	9.77083e-06	1.47686e-05	2.72016e-05	1.40705e-05	1.34093e-05	5.18095e-05
d__Bacteria;k__unclassified_d__Bacteria;p__Firmicutes;c__Bacilli;o__Bacillales;f__Listeriaceae;g__Listeria;s__Listeria_monocytogenes	3.64183e-05	9.0485e-05	4.36409e-05	5.41451e-05	3.73237e-05	4.87218e-05	7.96491e-05	3.91144e-05	5.32667e-05	5.91121e-05	3.98426e-05	5.17237e-05
d__Bacteria;k__unclassified_d__Bacteria;p__Firmicutes;c__Bacilli;o__Lactobacillales;f__Lactobacillaceae;g__Lactobacillus;s__Lactobacillus_fermentum	6.62276e-05	5.44873e-05	4.69847e-05	6.55523e-05	4.99354e-05	5.74411e-05	6.51613e-05	5.28089e-05	3.5991e-05	6.84924e-05	2.74352e-05	5.15522e-05
d__Bacteria;k__unclassified_d__Bacteria;p__Firmicutes;c__unclassified_p__Firmicutes;o__unclassified_p__Firmicutes;f__unclassified_p__Firmicutes;g__unclassified_p__Firmicutes;s__Firmicutes_bacterium_CAG:110_56_8	5.36981e-05	6.12778e-05	0.00011729	9.49297e-05	7.43066e-05	6.44964e-05	4.76412e-05	6.98152e-05	4.9554e-05	8.6687e-05	2.95159e-05	5.14664e-05
d__Bacteria;k__unclassified_d__Bacteria;p__Bacteroidetes;c__Bacteroidia;o__Bacteroidales;f__Rikenellaceae;g__Alistipes;s__Alistipes_putredinis_CAG:67	3.67625e-05	4.70424e-05	4.87852e-05	4.12534e-05	4.83163e-05	3.13497e-05	3.2547e-05	5.16453e-05	4.31892e-05	3.9462e-05	4.11528e-05	5.13806e-05
d__Bacteria;k__unclassified_d__Bacteria;p__Firmicutes;c__Clostridia;o__Clostridiales;f__Oscillospiraceae;g__Dysosmobacter;s__Dysosmobacter_welbionis	6.48508e-05	5.34238e-05	5.32436e-05	7.45374e-05	6.47626e-05	4.81893e-05	4.50806e-05	0.000111704	4.16738e-05	5.95973e-05	2.90535e-05	5.13806e-05
d__Bacteria;k__unclassified_d__Bacteria;p__Firmicutes;c__Clostridia;o__Clostridiales;f__Clostridiaceae;g__Lactonifactor;s__Lactonifactor_longoviformis	4.04801e-05	4.04973e-05	4.93854e-05	3.96908e-05	4.07323e-05	3.75397e-05	2.82343e-05	4.32317e-05	2.13673e-05	4.40713e-05	3.03636e-05	5.12091e-05
d__Bacteria;k__unclassified_d__Bacteria;p__Firmicutes;c__Clostridia;o__Clostridiales;f__Ruminococcaceae;g__Marasmitruncus;s__Marasmitruncus_massiliensis	3.93098e-05	4.16427e-05	5.95883e-05	7.35998e-05	5.79455e-05	3.2814e-05	4.64957e-05	5.17349e-05	4.39469e-05	2.91113e-05	3.7916e-05	5.12091e-05
d__Bacteria;k__unclassified_d__Bacteria;p__Firmicutes;c__Clostridia;o__Clostridiales;f__Ruminococcaceae;g__unclassified_f__Ruminococcaceae;s__Ruminococcaceae_bacterium_D5	4.1857e-05	5.16239e-05	7.97368e-05	6.78181e-05	4.95945e-05	4.01356e-05	5.20212e-05	3.9741e-05	2.56105e-05	4.77911e-05	2.88994e-05	5.12091e-05
d__Bacteria;k__unclassified_d__Bacteria;p__Bacteroidetes;c__Bacteroidia;o__Bacteroidales;f__Odoribacteraceae;g__Odoribacter;s__Odoribacter_sp._OF09-27XD	3.69691e-05	4.30335e-05	3.541e-05	5.6489e-05	4.43113e-05	3.1749e-05	2.5202e-05	4.21576e-05	4.30377e-05	4.45565e-05	4.15381e-05	5.11233e-05
d__Bacteria;k__unclassified_d__Bacteria;p__Bacteroidetes;c__Bacteroidia;o__Bacteroidales;f__Tannerellaceae;g__Tannerella;s__Tannerella_sp._AM09-19	2.28561e-05	3.8452e-05	3.13803e-05	3.10963e-05	1.49977e-05	3.70738e-05	2.95146e-05	2.37193e-05	2.06096e-05	2.63619e-05	6.16521e-05	5.10375e-05
d__Bacteria;k__unclassified_d__Bacteria;p__Firmicutes;c__Clostridia;o__Clostridiales;f__Clostridiaceae;g__Clostridium;s__Clostridium_perfringens	7.95833e-05	7.35497e-05	5.05857e-05	5.92236e-05	5.36848e-05	7.44138e-05	8.09968e-05	6.87411e-05	5.74341e-05	6.90585e-05	5.45621e-05	5.10375e-05
d__Bacteria;k__unclassified_d__Bacteria;p__unclassified_d__Bacteria;c__unclassified_d__Bacteria;o__unclassified_d__Bacteria;f__unclassified_d__Bacteria;g__unclassified_d__Bacteria;s__uncultured_bacterium_Contigcl_7	3.59364e-05	3.42796e-05	5.97598e-05	5.13323e-05	6.18654e-05	3.85381e-05	0.000219406	5.12873e-05	5.4176e-05	2.84644e-05	2.88994e-05	5.10375e-05
d__Bacteria;k__unclassified_d__Bacteria;p__Fibrobacteres;c__Fibrobacteria;o__Fibrobacterales;f__Fibrobacteraceae;g__Fibrobacter;s__Fibrobacter_sp._UWS4	1.92762e-05	2.2744e-05	2.32351e-05	4.88321e-05	1.36342e-05	4.28645e-05	5.31668e-05	3.95619e-05	2.35647e-05	3.08095e-05	7.59862e-05	5.0866e-05
d__Bacteria;k__unclassified_d__Bacteria;p__Firmicutes;c__Clostridia;o__Clostridiales;f__Lachnospiraceae;g__Anaerosporobacter;s__Anaerosporobacter_sp._KCTC_15857	5.27343e-05	4.39335e-05	6.89338e-05	6.43022e-05	6.39105e-05	2.66905e-05	7.50669e-05	5.16453e-05	3.08386e-05	5.24003e-05	3.94573e-05	5.07802e-05
d__Bacteria;k__unclassified_d__Bacteria;p__Synergistetes;c__Synergistia;o__Synergistales;f__Synergistaceae;g__Pyramidobacter;s__Pyramidobacter_sp._SM-530-WT-4B	6.00317e-05	4.74514e-05	0.000100914	7.28966e-05	5.52187e-05	4.49279e-05	0.000118463	7.75128e-05	4.12192e-05	3.0486e-05	4.33106e-05	5.07802e-05
d__Bacteria;k__unclassified_d__Bacteria;p__Proteobacteria;c__Gammaproteobacteria;o__Enterobacterales;f__Enterobacteriaceae;g__Klebsiella;s__Klebsiella_pneumoniae	4.28896e-05	5.27693e-05	5.14431e-05	4.89103e-05	4.25218e-05	5.37803e-05	5.35711e-05	4.74385e-05	7.91045e-05	5.40985e-05	4.70097e-05	5.06944e-05
d__Bacteria;k__unclassified_d__Bacteria;p__Firmicutes;c__Clostridia;o__Clostridiales;f__Clostridiaceae;g__Clostridium;s__Clostridium_sp._CAG:762	0.00012089	0.000116256	0.000171048	0.000106728	8.68331e-05	3.07506e-05	0.000115228	0.00024489	2.51558e-05	0.000130758	4.33106e-05	5.06086e-05
d__Bacteria;k__unclassified_d__Bacteria;p__Firmicutes;c__Clostridia;o__Clostridiales;f__Lachnospiraceae;g__Enterocloster;s__Enterocloster_lavalensis	5.33539e-05	7.82131e-05	6.33608e-05	5.48483e-05	5.0191e-05	5.6243e-05	3.57814e-05	6.0059e-05	4.24315e-05	6.38023e-05	3.16737e-05	5.06086e-05
d__Bacteria;k__unclassified_d__Bacteria;p__Bacteroidetes;c__Bacteroidia;o__Bacteroidales;f__Odoribacteraceae;g__Odoribacter;s__Odoribacter_laneus_CAG:561	0.000115864	5.506e-05	6.74762e-05	5.71922e-05	6.30584e-05	4.77899e-05	2.66171e-05	3.3923e-05	4.19769e-05	3.08903e-05	4.81657e-05	5.05229e-05
d__Bacteria;k__unclassified_d__Bacteria;p__Firmicutes;c__Clostridia;o__Clostridiales;f__Ruminococcaceae;g__Pseudoflavonifractor;s__Pseudoflavonifractor_sp._An85	5.77599e-05	7.39588e-05	0.000100486	7.82877e-05	8.27428e-05	5.398e-05	7.0013e-05	6.21176e-05	4.30377e-05	6.58239e-05	4.30023e-05	5.05229e-05
d__Bacteria;k__unclassified_d__Bacteria;p__Firmicutes;c__Clostridia;o__Clostridiales;f__Ruminococcaceae;g__Neglecta;s__unclassified_g__Neglecta	6.53327e-05	5.69417e-05	8.27377e-05	7.09433e-05	6.34844e-05	5.32478e-05	8.58485e-05	5.80898e-05	5.09936e-05	5.88695e-05	3.69142e-05	5.04371e-05
d__Bacteria;k__unclassified_d__Bacteria;p__unclassified_d__Bacteria;c__unclassified_d__Bacteria;o__unclassified_d__Bacteria;f__unclassified_d__Bacteria;g__unclassified_d__Bacteria;s__candidate_division_SR1_bacterium_RAAC1_SR1_1	4.76398e-05	0.000303853	3.36952e-05	2.10955e-05	4.36296e-05	8.97226e-05	0.000199123	3.64292e-05	0.000112822	6.71177e-05	1.80332e-05	5.03513e-05
d__Bacteria;k__unclassified_d__Bacteria;p__Firmicutes;c__Clostridia;o__Clostridiales;f__Lachnospiraceae;g__Robinsoniella;s__Robinsoniella_peoriensis	7.0909e-05	5.35874e-05	7.75934e-05	5.65671e-05	6.42514e-05	5.08517e-05	4.71695e-05	6.90992e-05	3.39452e-05	5.51497e-05	3.65288e-05	5.02655e-05
d__Bacteria;k__unclassified_d__Bacteria;p__Firmicutes;c__unclassified_p__Firmicutes;o__unclassified_p__Firmicutes;f__unclassified_p__Firmicutes;g__unclassified_p__Firmicutes;s__Firmicutes_bacterium_HGW-Firmicutes-4	6.47131e-06	8.59035e-06	5.74448e-06	6.09425e-06	7.58405e-06	7.7875e-06	7.47974e-06	7.16053e-06	4.01584e-06	7.35869e-06	5.77988e-06	5.02655e-05
d__Bacteria;k__unclassified_d__Bacteria;p__Firmicutes;c__Clostridia;o__Clostridiales;f__Lachnospiraceae;g__Anaerocolumna;s__Anaerocolumna_aminovalerica	3.66937e-05	5.8987e-05	7.81078e-05	5.41451e-05	5.4537e-05	3.62085e-05	4.03636e-05	6.81146e-05	3.97038e-05	4.5446e-05	5.14024e-05	5.0094e-05
d__Bacteria;k__unclassified_d__Bacteria;p__Proteobacteria;c__Gammaproteobacteria;o__Pseudomonadales;f__Pseudomonadaceae;g__Pseudomonas;s__Pseudomonas_aeruginosa	5.31473e-05	3.83702e-05	5.50441e-05	3.20339e-05	2.93136e-05	2.94194e-05	3.72639e-05	3.06113e-05	3.77338e-05	3.25076e-05	4.09986e-05	5.0094e-05
d__Bacteria;k__unclassified_d__Bacteria;p__Bacteroidetes;c__Bacteroidia;o__Bacteroidales;f__Prevotellaceae;g__Prevotella;s__Prevotella_sp._P3-92	9.66566e-05	3.91883e-05	3.40382e-05	7.06308e-05	6.48479e-05	4.09343e-05	5.32342e-05	8.87906e-05	4.56139e-05	6.62282e-05	0.000101649	5.00082e-05
d__Bacteria;k__unclassified_d__Bacteria;p__unclassified_d__Bacteria;c__unclassified_d__Bacteria;o__unclassified_d__Bacteria;f__unclassified_d__Bacteria;g__unclassified_d__Bacteria;s__uncultured_bacterium_Contig1495	6.32674e-05	5.71053e-05	9.3455e-05	8.71947e-05	8.99008e-05	3.51436e-05	0.000172573	7.83183e-05	4.6902e-05	4.9004e-05	4.3773e-05	4.98366e-05
d__Bacteria;k__unclassified_d__Bacteria;p__Firmicutes;c__Clostridia;o__Clostridiales;f__Lachnospiraceae;g__Anaerocolumna;s__Anaerocolumna_sp._CBA3638	4.30273e-05	5.61236e-05	8.52241e-05	5.21918e-05	5.62412e-05	3.84716e-05	4.4811e-05	6.22071e-05	3.46272e-05	5.143e-05	4.83969e-05	4.97509e-05
d__Bacteria;k__unclassified_d__Bacteria;p__unclassified_d__Bacteria;c__unclassified_d__Bacteria;o__unclassified_d__Bacteria;f__unclassified_d__Bacteria;g__unclassified_d__Bacteria;s__uncultured_bacterium_G1	5.20458e-05	5.6369e-05	9.41409e-05	0.000125713	9.68883e-05	2.12991e-05	3.62531e-05	6.24757e-05	7.19821e-05	3.98663e-05	5.69511e-05	4.97509e-05
d__Bacteria;k__unclassified_d__Bacteria;p__Firmicutes;c__Clostridia;o__Clostridiales;f__Clostridiaceae;g__Butyricicoccus;s__unclassified_g__Butyricicoccus	6.67095e-05	5.27693e-05	7.58786e-05	7.05527e-05	6.8086e-05	5.03858e-05	6.98782e-05	6.0596e-05	3.8643e-05	6.23467e-05	3.09802e-05	4.96651e-05
d__Bacteria;k__unclassified_d__Bacteria;p__Firmicutes;c__Clostridia;o__Clostridiales;f__Lachnospiraceae;g__unclassified_f__Lachnospiraceae;s__Lachnospiraceae_bacterium_AC2014	5.30097e-05	5.23602e-05	7.6393e-05	5.23481e-05	5.95646e-05	3.21484e-05	4.22504e-05	5.62102e-05	3.7658e-05	3.88151e-05	3.46793e-05	4.96651e-05
d__Bacteria;k__unclassified_d__Bacteria;p__Firmicutes;c__Clostridia;o__Clostridiales;f__Clostridiaceae;g__Clostridium;s__Clostridium_sp._CAG:571	9.19752e-05	0.000269655	0.000155015	0.000173139	0.000105324	8.98557e-05	0.000122439	0.000227078	5.84191e-05	0.000188415	0.000205918	4.95793e-05
d__Bacteria;k__unclassified_d__Bacteria;p__Fibrobacteres;c__Fibrobacteria;o__Fibrobacterales;f__Fibrobacteraceae;g__Fibrobacter;s__Fibrobacter_sp._UWB3	9.10802e-05	5.90689e-05	3.08659e-05	4.40661e-05	3.3063e-05	4.87883e-05	4.19135e-05	3.87564e-05	3.62183e-05	4.43139e-05	0.000108508	4.94078e-05
d__Bacteria;k__unclassified_d__Bacteria;p__Firmicutes;c__Bacilli;o__Bacillales;f__Bacillaceae;g__Bacillus_f__Bacillaceae;s__Bacillus_toyonensis	1.90697e-05	1.64444e-05	2.01486e-05	2.03142e-05	2.59051e-05	1.69727e-05	2.19001e-05	1.64692e-05	1.63664e-05	1.63347e-05	9.40194e-06	4.92362e-05
d__Bacteria;k__unclassified_d__Bacteria;p__Firmicutes;c__Clostridia;o__Clostridiales;f__Clostridiaceae;g__Clostridium;s__Clostridium_sp._CAG:798	4.99117e-05	0.000155281	0.000105801	9.05543e-05	7.10685e-05	6.50289e-05	8.47703e-05	0.000142853	4.00069e-05	0.000130677	0.000131858	4.92362e-05
d__Bacteria;k__unclassified_d__Bacteria;p__Firmicutes;c__Clostridia;o__Clostridiales;f__Ruminococcaceae;g__Agathobaculum;s__Agathobaculum_sp._Marseille-P7918	6.24412e-05	5.9887e-05	8.31664e-05	7.1959e-05	6.89381e-05	5.03192e-05	8.79374e-05	5.78213e-05	4.62201e-05	5.29664e-05	3.79931e-05	4.92362e-05
d__Bacteria;k__unclassified_d__Bacteria;p__Firmicutes;c__Negativicutes;o__Veillonellales;f__Veillonellaceae;g__unclassified_f__Veillonellaceae;s__Veillonellaceae_bacterium	4.01359e-05	5.68599e-05	5.53871e-05	4.22691e-05	6.33992e-05	3.46111e-05	4.45415e-05	4.6991e-05	2.88686e-05	4.56886e-05	2.86682e-05	4.92362e-05
d__Bacteria;k__unclassified_d__Bacteria;p__Bacteroidetes;c__Bacteroidia;o__Bacteroidales;f__Bacteroidaceae;g__Bacteroides;s__Bacteroides_cellulosilyticus_CAG:158	3.49038e-05	3.85338e-05	3.54958e-05	4.00814e-05	4.00506e-05	4.26648e-05	5.00671e-05	4.72595e-05	2.92474e-05	3.96237e-05	4.63932e-05	4.91504e-05
d__Bacteria;k__unclassified_d__Bacteria;p__Firmicutes;c__Clostridia;o__Clostridiales;f__Hungateiclostridiaceae;g__Ruminiclostridium;s__Ruminiclostridium_sp.	6.26478e-05	6.27504e-05	9.56842e-05	7.50062e-05	6.8086e-05	4.52607e-05	0.000103436	6.7488e-05	7.95591e-05	6.49344e-05	4.93216e-05	4.90646e-05
d__Bacteria;k__unclassified_d__Bacteria;p__Firmicutes;c__Clostridia;o__Clostridiales;f__Ruminococcaceae;g__Ruminococcus;s__Ruminococcus_champanellensis	4.15128e-05	4.82696e-05	7.85365e-05	6.55523e-05	4.70381e-05	4.45285e-05	5.87597e-05	6.94572e-05	4.05373e-05	5.57158e-05	4.79345e-05	4.90646e-05
d__Bacteria;k__unclassified_d__Bacteria;p__Bacteroidetes;c__Bacteroidia;o__Bacteroidales;f__Porphyromonadaceae;g__Porphyromonas;s__Porphyromonas_uenonis	4.0067e-05	6.71683e-05	7.15917e-05	5.44576e-05	3.88576e-05	7.08196e-05	3.42316e-05	5.94324e-05	3.84915e-05	5.90313e-05	6.01878e-05	4.88073e-05
d__Bacteria;k__unclassified_d__Bacteria;p__Firmicutes;c__Clostridia;o__Clostridiales;f__Ruminococcaceae;g__Papillibacter;s__Papillibacter_cinnamivorans	5.70026e-05	6.74138e-05	8.4281e-05	7.2506e-05	8.66626e-05	5.30482e-05	6.52287e-05	5.54046e-05	4.04615e-05	5.52306e-05	4.00738e-05	4.88073e-05
d__Bacteria;k__unclassified_d__Bacteria;p__Firmicutes;c__Clostridia;o__Clostridiales;f__Ruminococcaceae;g__Ruminococcus;s__Ruminococcus_sp._CAG:563	0.000117516	6.97863e-05	9.20832e-05	7.78189e-05	9.10938e-05	7.73425e-05	0.000125403	7.07103e-05	4.36439e-05	9.36414e-05	4.51601e-05	4.88073e-05
d__Bacteria;k__unclassified_d__Bacteria;p__Firmicutes;c__unclassified_p__Firmicutes;o__unclassified_p__Firmicutes;f__unclassified_p__Firmicutes;g__unclassified_p__Firmicutes;s__Firmicutes_bacterium_CAG:41	2.12727e-05	2.45438e-05	1.33752e-05	1.8439e-05	3.65568e-05	3.23481e-05	1.4353e-05	4.05465e-05	1.68968e-05	2.78175e-05	2.16553e-05	4.86358e-05
d__Bacteria;k__unclassified_d__Bacteria;p__Bacteroidetes;c__Bacteroidia;o__Bacteroidales;f__Barnesiellaceae;g__Coprobacter;s__Coprobacter_sp.	8.42647e-05	8.67216e-05	8.29949e-05	8.60227e-05	8.11237e-05	0.000112952	8.57137e-05	6.44448e-05	9.02428e-05	0.000120893	7.41366e-05	4.855e-05
d__Bacteria;k__unclassified_d__Bacteria;p__Firmicutes;c__Clostridia;o__Clostridiales;f__Lachnospiraceae;g__Blautia;s__Blautia_hansenii	5.03936e-05	4.95786e-05	6.81621e-05	4.82071e-05	4.68677e-05	5.65093e-05	4.36655e-05	5.03923e-05	2.33373e-05	4.4233e-05	3.37545e-05	4.83784e-05
d__Bacteria;k__unclassified_d__Bacteria;p__Firmicutes;c__Clostridia;o__Clostridiales;f__Clostridiaceae;g__Hungatella;s__Hungatella_xylanolytica	2.79505e-05	4.48334e-05	4.81851e-05	3.83625e-05	4.28626e-05	2.70898e-05	3.27491e-05	4.11731e-05	4.44773e-05	3.44484e-05	2.75893e-05	4.82926e-05
[truncated: 27,827 more rows]

## Sheet: Table S7
Table S7 Composition of metabolic pathways based on the third-level functions in the KEGG
[truncated: 216 more rows]

## Sheet: Table S8
Table S8 List of genes and KO involved in ATP production
[truncated: 37 more rows]

## Sheet: Table S9
Table S9 The sources of the metabolites and differential analysis
[truncated: 638 more rows]

## Sheet: Table S10
Table S10 Rumen metabolites derived from significant differences between the host and microbiota
[truncated: 46 more rows]

[truncated: 6 more sheets: Table S11, Table S12, Table S13, Table S14, Table S15, Table S16]
